# Supplementary material for: 1′-Methyl-4′-phenyl­dispiro­[chromane-3,3′-pyrrolidine-2′,3′′-indoline]-2,2′′-dione
Source: Acta Crystallogr Sect E Struct Rep Online. 2012 Feb 29;68(Pt 3):o915. doi: 10.1107/S1600536812008288 (PMC3297956; doi:10.1107/S1600536812008288)
Supplement: Supplementary file 1 [file e-68-0o915-sup1.cif]

##############################################################################
#                                                                            #
# This CIF contains the data in a paper accepted for publication in          #
# Acta Crystallographica Section E. It conforms to the requirements of       #
# Notes for Authors for Acta Crystallographica Section E, and has been       #
# peer reviewed under the auspices of the IUCr Commission on Journals.       #
#                                                                            #
# Full details of the Crystallographic Information File format               #
# are given in the paper "The Crystallographic Information File (CIF):       #
# a New Standard Archive File for Crystallography" by S. R. Hall, F. H.      #
# Allen and I. D. Brown [Acta Cryst. (1991), A47, 655-685].                  #
#                                                                            #
# The current version of the core CIF dictionary is obtainable from          #
# ftp://ftp.iucr.org/pub/cif_core.dic.                                       #
#                                                                            #
# Software is freely available for graphical display of the structure(s)     #
# in this CIF. For information consult the CIF software page                 #
# http://www.iucr.org/resources/cif/software.                                #
#                                                                            #
# This file may be used for bona fide research purposes within the           #
# scientific community so long as proper attribution is given to the journal # 
# article from which it was obtained.                                        #
#                                                                            #
##############################################################################
data_I
_audit_creation_method     SHELXL-97
_chemical_name_systematic
;
1'-Methyl-4'-phenyldispiro[chromane-3,3'-pyrrolidine-2',3''-
indoline]-2,2''-dione
;
_chemical_name_common     ?
_chemical_formula_moiety     'C26 H22 N2 O3'
_chemical_formula_sum     'C26 H22 N2 O3'
_chemical_formula_iupac     'C26 H22 N2 O3'
_chemical_formula_weight     410.46
_chemical_melting_point     ?
_symmetry_cell_setting     triclinic
_symmetry_space_group_name_H-M     'P -1'
_symmetry_space_group_name_Hall     '-P 1'
loop_
    _symmetry_equiv_pos_as_xyz
    'x, y, z'
    '-x, -y, -z'
_cell_length_a     8.9280(4)
_cell_length_b     10.0923(4)
_cell_length_c     11.9044(5)
_cell_angle_alpha     95.0270(10)
_cell_angle_beta     93.1720(10)
_cell_angle_gamma     98.991(2)
_cell_volume     1052.78(8)
_cell_formula_units_Z     2
_cell_measurement_reflns_used     8834
_cell_measurement_theta_min     2.05
_cell_measurement_theta_max     31.20
_cell_measurement_temperature     293(2)
_exptl_crystal_description     block
_exptl_crystal_colour     colourless
_exptl_crystal_size_max     0.25
_exptl_crystal_size_mid     0.20
_exptl_crystal_size_min     0.20
_exptl_crystal_density_diffrn     1.295
_exptl_crystal_density_meas     ?
_exptl_crystal_density_method     'not measured'
_exptl_crystal_F_000     432
_exptl_absorpt_coefficient_mu     0.085
_exptl_absorpt_correction_type     multi-scan
_exptl_absorpt_process_details     '(SADABS; Bruker, 2004)'
_exptl_absorpt_correction_T_min     0.9790
_exptl_absorpt_correction_T_max     0.9831
_exptl_special_details     ?
_diffrn_ambient_temperature     293(2)
_diffrn_radiation_type     MoK\a
_diffrn_radiation_wavelength     0.71073
_diffrn_radiation_source     'fine-focus sealed tube'
_diffrn_radiation_monochromator     graphite
_diffrn_measurement_device_type     'Bruke Kappa APEXII CCD'
_diffrn_measurement_method     '\w and \f scan'
_diffrn_detector_area_resol_mean     .
_diffrn_reflns_number     28847
_diffrn_reflns_av_R_equivalents     0.0277
_diffrn_reflns_av_sigmaI/netI     0.0286
_diffrn_reflns_theta_min     2.05
_diffrn_reflns_theta_max     32.28
_diffrn_reflns_theta_full     25.00
_diffrn_measured_fraction_theta_max     0.992
_diffrn_measured_fraction_theta_full     0.999
_diffrn_reflns_limit_h_min     -13
_diffrn_reflns_limit_h_max     13
_diffrn_reflns_limit_k_min     -15
_diffrn_reflns_limit_k_max     15
_diffrn_reflns_limit_l_min     -17
_diffrn_reflns_limit_l_max     17
_diffrn_standards_number     .
_diffrn_standards_interval_count     .
_diffrn_standards_interval_time     .
_diffrn_standards_decay_%     0
_refine_special_details
;
Refinement of <i>F</i>^2^ against ALL reflections. The weighted <i>R</i>-factor
<i>wR</i> and goodness of fit <i>S</i> are based on <i>F</i>^2^, conventional
<i>R</i>-factors <i>R</i> are based on <i>F</i>, with <i>F</i> set to zero for
negative <i>F</i>^2^. The threshold expression of <i>F</i>^2^ >
\s(<i>F</i>^2^) is used only for calculating <i>R</i>-factors(gt) <i>etc</i>.
and is not relevant to the choice of reflections for refinement.
<i>R</i>-factors based on <i>F</i>^2^ are statistically about twice as large
as those based on <i>F</i>, and <i>R</i>- factors based on ALL data will be
even larger.
;
_reflns_number_total     7433
_reflns_number_gt     4947
_reflns_threshold_expression     I>2\s(I)
_refine_ls_structure_factor_coef     Fsqd
_refine_ls_matrix_type     full
_refine_ls_R_factor_all     0.0948
_refine_ls_R_factor_gt     0.0626
_refine_ls_wR_factor_gt     0.1658
_refine_ls_wR_factor_ref     0.1904
_refine_ls_goodness_of_fit_ref     1.049
_refine_ls_restrained_S_all     1.049
_refine_ls_number_reflns     7433
_refine_ls_number_parameters     289
_refine_ls_number_restraints     0
_refine_ls_hydrogen_treatment     mixed
_refine_ls_weighting_scheme     calc
_refine_ls_weighting_details
         'calc w=1/[\s^2^(Fo^2^)+(0.0895P)^2^+0.2365P] where P=(Fo^2^+2Fc^2^)/3'
_atom_sites_solution_hydrogens     geom
_atom_sites_solution_primary     direct
_atom_sites_solution_secondary     difmap
_refine_ls_shift/su_max     0.000
_refine_ls_shift/su_mean     0.000
_refine_diff_density_max     0.453
_refine_diff_density_min     -0.402
_refine_ls_extinction_method     none
_refine_ls_extinction_coef     ?
loop_
    _atom_type_symbol
    _atom_type_description
    _atom_type_scat_dispersion_real
    _atom_type_scat_dispersion_imag
    _atom_type_scat_source
    'C' 'C' 0.0033 0.0016
                         'International Tables Vol C Tables 4.2.6.8 and 6.1.1.4'
    'H' 'H' 0.0000 0.0000
                         'International Tables Vol C Tables 4.2.6.8 and 6.1.1.4'
    'N' 'N' 0.0061 0.0033
                         'International Tables Vol C Tables 4.2.6.8 and 6.1.1.4'
    'O' 'O' 0.0106 0.0060
                         'International Tables Vol C Tables 4.2.6.8 and 6.1.1.4'
_computing_data_collection     'APEX2 (Bruker, 2004)'
_computing_cell_refinement     'APEX2 and SAINT (Bruker, 2004)'
_computing_data_reduction     'SAINT and XPREP (Bruker, 2004)'
_computing_structure_solution     '<i>SHELXS97</i> (Sheldrick, 2008)'
_computing_structure_refinement     '<i>SHELXL97</i> (Sheldrick, 2008)'
_computing_molecular_graphics     '<i>ORTEP-3 for Windows</i> (Farrugia, 1997)'
_computing_publication_material     '<i>PLATON</i> (Spek, 2009)'
loop_
    _atom_site_type_symbol
    _atom_site_label
    _atom_site_fract_x
    _atom_site_fract_y
    _atom_site_fract_z
    _atom_site_U_iso_or_equiv
    _atom_site_adp_type
    _atom_site_calc_flag
    _atom_site_refinement_flags
    _atom_site_occupancy
    _atom_site_symmetry_multiplicity
    _atom_site_disorder_assembly
    _atom_site_disorder_group
    C C1 0.18688(14) 0.30903(14) 0.18304(10) 0.0327(3) Uani d . 1 1 . .
    C C2 0.09250(16) 0.38274(17) 0.10248(12) 0.0418(3) Uani d . 1 1 . .
    C C3 0.31829(16) 0.52072(17) 0.14566(12) 0.0419(3) Uani d . 1 1 . .
    C C4 0.4325(2) 0.6297(2) 0.14951(17) 0.0582(5) Uani d . 1 1 . .
    H H4 0.4204 0.7049 0.1122 0.070 Uiso calc R 1 1 . .
    C C5 0.5666(2) 0.6226(2) 0.21141(18) 0.0635(5) Uani d . 1 1 . .
    H H5 0.6454 0.6955 0.2173 0.076 Uiso calc R 1 1 . .
    C C6 0.58552(19) 0.5102(2) 0.26430(17) 0.0587(5) Uani d . 1 1 . .
    H H6 0.6775 0.5074 0.3040 0.070 Uiso calc R 1 1 . .
    C C7 0.46918(17) 0.40086(17) 0.25926(13) 0.0452(3) Uani d . 1 1 . .
    H H7 0.4828 0.3241 0.2940 0.054 Uiso calc R 1 1 . .
    C C8 0.33290(15) 0.40837(15) 0.20164(11) 0.0351(3) Uani d . 1 1 . .
    C C9 0.09670(14) 0.27119(13) 0.28914(10) 0.0317(3) Uani d . 1 1 . .
    C C10 0.21315(19) 0.27681(17) 0.39002(12) 0.0461(4) Uani d . 1 1 . .
    C C11 0.2129(2) 0.51265(18) 0.42028(13) 0.0525(4) Uani d . 1 1 . .
    C C12 0.3071(3) 0.6340(2) 0.45399(17) 0.0697(6) Uani d . 1 1 . .
    H H12 0.3998 0.6361 0.4943 0.084 Uiso calc R 1 1 . .
    C C13 0.2604(3) 0.7499(2) 0.4267(2) 0.0862(8) Uani d . 1 1 . .
    H H13 0.3221 0.8322 0.4486 0.103 Uiso calc R 1 1 . .
    C C14 0.1256(3) 0.7471(2) 0.3680(3) 0.0917(9) Uani d . 1 1 . .
    H H14 0.0953 0.8274 0.3507 0.110 Uiso calc R 1 1 . .
    C C15 0.0312(2) 0.62413(19) 0.3332(2) 0.0744(7) Uani d . 1 1 . .
    H H15 -0.0610 0.6228 0.2923 0.089 Uiso calc R 1 1 . .
    C C16 0.0758(2) 0.50551(16) 0.35981(15) 0.0513(4) Uani d . 1 1 . .
    C C17 -0.01337(17) 0.36729(14) 0.32385(14) 0.0421(3) Uani d . 1 1 . .
    H H17A -0.0853 0.3718 0.2607 0.051 Uiso calc R 1 1 . .
    H H17B -0.0699 0.3344 0.3858 0.051 Uiso calc R 1 1 . .
    C C18 0.02149(16) 0.12015(14) 0.25787(12) 0.0367(3) Uani d . 1 1 . .
    C C19 -0.14732(17) 0.08374(14) 0.26735(12) 0.0383(3) Uani d . 1 1 . .
    C C20 -0.2008(2) 0.00358(17) 0.34999(15) 0.0493(4) Uani d . 1 1 . .
    H H20 -0.1316 -0.0238 0.4008 0.059 Uiso calc R 1 1 . .
    C C21 -0.3542(2) -0.0364(2) 0.35854(19) 0.0636(5) Uani d . 1 1 . .
    H H21 -0.3876 -0.0909 0.4142 0.076 Uiso calc R 1 1 . .
    C C22 -0.4578(2) 0.0044(2) 0.2848(2) 0.0648(5) Uani d . 1 1 . .
    H H22 -0.5615 -0.0213 0.2909 0.078 Uiso calc R 1 1 . .
    C C23 -0.4073(2) 0.08315(19) 0.20232(18) 0.0577(4) Uani d . 1 1 . .
    H H23 -0.4772 0.1106 0.1522 0.069 Uiso calc R 1 1 . .
    C C24 -0.25367(19) 0.12229(17) 0.19277(14) 0.0484(4) Uani d . 1 1 . .
    H H24 -0.2212 0.1750 0.1358 0.058 Uiso calc R 1 1 . .
    C C25 0.07155(18) 0.08433(17) 0.14028(14) 0.0472(4) Uani d . 1 1 . .
    H H25A 0.0900 -0.0081 0.1317 0.057 Uiso calc R 1 1 . .
    H H25B -0.0051 0.0957 0.0825 0.057 Uiso calc R 1 1 . .
    C C26 0.2647(2) 0.1770(2) 0.01946(15) 0.0658(5) Uani d . 1 1 . .
    H H26A 0.2859 0.0889 -0.0045 0.099 Uiso calc R 1 1 . .
    H H26B 0.3558 0.2419 0.0201 0.099 Uiso calc R 1 1 . .
    H H26C 0.1881 0.1996 -0.0319 0.099 Uiso calc R 1 1 . .
    N N1 0.21084(14) 0.17778(14) 0.13261(10) 0.0428(3) Uani d . 1 1 . .
    N N2 0.17482(15) 0.50215(16) 0.08736(12) 0.0505(4) Uani d . 1 1 . .
    O O1 -0.03426(13) 0.33760(14) 0.05740(10) 0.0572(3) Uani d . 1 1 . .
    O O2 0.26613(17) 0.18314(15) 0.41917(12) 0.0730(4) Uani d . 1 1 . .
    O O3 0.26132(16) 0.39709(13) 0.45070(9) 0.0581(3) Uani d . 1 1 . .
    H H18 0.073(2) 0.0690(19) 0.3078(16) 0.053(5) Uiso d . 1 1 . .
    H H2 0.141(3) 0.561(3) 0.043(2) 0.082(7) Uiso d . 1 1 . .
loop_
    _atom_site_aniso_label
    _atom_site_aniso_U_11
    _atom_site_aniso_U_22
    _atom_site_aniso_U_33
    _atom_site_aniso_U_12
    _atom_site_aniso_U_13
    _atom_site_aniso_U_23
    C1 0.0289(6) 0.0406(7) 0.0290(5) 0.0065(5) -0.0015(4) 0.0062(5)
    C2 0.0331(7) 0.0558(9) 0.0372(6) 0.0032(6) -0.0030(5) 0.0192(6)
    C3 0.0322(7) 0.0527(9) 0.0410(7) 0.0021(6) 0.0025(5) 0.0139(6)
    C4 0.0464(9) 0.0589(11) 0.0683(11) -0.0048(8) 0.0023(8) 0.0254(9)
    C5 0.0396(9) 0.0687(12) 0.0760(12) -0.0117(8) 0.0004(8) 0.0120(10)
    C6 0.0315(7) 0.0757(13) 0.0653(10) 0.0010(8) -0.0071(7) 0.0068(9)
    C7 0.0328(7) 0.0540(9) 0.0485(8) 0.0081(6) -0.0040(6) 0.0053(7)
    C8 0.0283(6) 0.0447(7) 0.0324(5) 0.0056(5) 0.0012(4) 0.0047(5)
    C9 0.0321(6) 0.0341(6) 0.0294(5) 0.0060(5) 0.0000(4) 0.0064(4)
    C10 0.0500(9) 0.0525(9) 0.0335(6) 0.0004(7) -0.0050(6) 0.0097(6)
    C11 0.0573(10) 0.0521(9) 0.0420(7) -0.0065(8) 0.0170(7) -0.0106(7)
    C12 0.0730(13) 0.0658(13) 0.0579(10) -0.0195(10) 0.0225(9) -0.0181(9)
    C13 0.0796(16) 0.0548(12) 0.1143(19) -0.0182(11) 0.0515(15) -0.0220(12)
    C14 0.0894(18) 0.0363(10) 0.153(3) 0.0090(10) 0.0573(18) 0.0030(12)
    C15 0.0570(11) 0.0395(9) 0.130(2) 0.0092(8) 0.0375(12) 0.0069(11)
    C16 0.0527(9) 0.0362(8) 0.0659(10) 0.0049(7) 0.0294(8) -0.0011(7)
    C17 0.0398(7) 0.0343(7) 0.0533(8) 0.0055(6) 0.0146(6) 0.0039(6)
    C18 0.0383(7) 0.0314(6) 0.0409(6) 0.0068(5) -0.0008(5) 0.0068(5)
    C19 0.0410(7) 0.0289(6) 0.0438(7) 0.0033(5) 0.0020(5) 0.0024(5)
    C20 0.0507(9) 0.0420(8) 0.0550(9) 0.0032(7) 0.0026(7) 0.0129(7)
    C21 0.0551(11) 0.0607(11) 0.0745(12) -0.0034(9) 0.0131(9) 0.0216(9)
    C22 0.0429(9) 0.0596(11) 0.0901(14) -0.0007(8) 0.0113(9) 0.0090(10)
    C23 0.0426(9) 0.0532(10) 0.0763(12) 0.0074(7) -0.0062(8) 0.0083(9)
    C24 0.0447(8) 0.0454(8) 0.0547(8) 0.0045(7) -0.0024(7) 0.0121(7)
    C25 0.0454(8) 0.0435(8) 0.0495(8) 0.0046(6) 0.0030(6) -0.0083(6)
    C26 0.0545(10) 0.0891(15) 0.0478(9) 0.0027(10) 0.0143(8) -0.0172(9)
    N1 0.0386(6) 0.0483(7) 0.0398(6) 0.0072(5) 0.0044(5) -0.0064(5)
    N2 0.0375(7) 0.0602(8) 0.0551(7) 0.0006(6) -0.0069(5) 0.0322(7)
    O1 0.0380(6) 0.0728(8) 0.0591(7) -0.0045(5) -0.0165(5) 0.0340(6)
    O2 0.0793(10) 0.0703(9) 0.0686(8) 0.0103(7) -0.0305(7) 0.0277(7)
    O3 0.0700(8) 0.0631(8) 0.0334(5) -0.0065(6) -0.0066(5) -0.0011(5)
_geom_special_details
;
All e.s.d.'s (except the e.s.d. in the dihedral angle between two l.s. planes)
are estimated using the full covariance matrix. The cell e.s.d.'s are taken
into account individually in the estimation of e.s.d.'s in distances, angles
and torsion angles; correlations between e.s.d.'s in cell parameters are only
used when they are defined by crystal symmetry. An approximate (isotropic)
treatment of cell e.s.d.'s is used for estimating e.s.d.'s involving l.s.
planes.
;
loop_
    _geom_bond_atom_site_label_1
    _geom_bond_atom_site_label_2
    _geom_bond_site_symmetry_2
    _geom_bond_distance
    _geom_bond_publ_flag
    C1 N1 . 1.4576(19) ?
    C1 C8 . 1.5081(19) ?
    C1 C2 . 1.5538(18) ?
    C1 C9 . 1.5780(17) ?
    C2 O1 . 1.2269(17) ?
    C2 N2 . 1.342(2) ?
    C3 C4 . 1.374(2) ?
    C3 C8 . 1.384(2) ?
    C3 N2 . 1.4004(18) ?
    C4 C5 . 1.385(3) ?
    C4 H4 . 0.9300 ?
    C5 C6 . 1.373(3) ?
    C5 H5 . 0.9300 ?
    C6 C7 . 1.387(2) ?
    C6 H6 . 0.9300 ?
    C7 C8 . 1.3791(18) ?
    C7 H7 . 0.9300 ?
    C9 C17 . 1.5329(19) ?
    C9 C10 . 1.5355(18) ?
    C9 C18 . 1.5703(19) ?
    C10 O2 . 1.190(2) ?
    C10 O3 . 1.352(2) ?
    C11 C16 . 1.374(3) ?
    C11 O3 . 1.376(2) ?
    C11 C12 . 1.386(3) ?
    C12 C13 . 1.361(4) ?
    C12 H12 . 0.9300 ?
    C13 C14 . 1.352(4) ?
    C13 H13 . 0.9300 ?
    C14 C15 . 1.403(3) ?
    C14 H14 . 0.9300 ?
    C15 C16 . 1.376(3) ?
    C15 H15 . 0.9300 ?
    C16 C17 . 1.508(2) ?
    C17 H17A . 0.9700 ?
    C17 H17B . 0.9700 ?
    C18 C19 . 1.507(2) ?
    C18 C25 . 1.524(2) ?
    C18 H18 . 0.963(19) ?
    C19 C20 . 1.386(2) ?
    C19 C24 . 1.387(2) ?
    C20 C21 . 1.378(3) ?
    C20 H20 . 0.9300 ?
    C21 C22 . 1.374(3) ?
    C21 H21 . 0.9300 ?
    C22 C23 . 1.369(3) ?
    C22 H22 . 0.9300 ?
    C23 C24 . 1.381(2) ?
    C23 H23 . 0.9300 ?
    C24 H24 . 0.9300 ?
    C25 N1 . 1.451(2) ?
    C25 H25A . 0.9700 ?
    C25 H25B . 0.9700 ?
    C26 N1 . 1.455(2) ?
    C26 H26A . 0.9600 ?
    C26 H26B . 0.9600 ?
    C26 H26C . 0.9600 ?
    N2 H2 . 0.90(2) ?
loop_
    _geom_angle_atom_site_label_1
    _geom_angle_atom_site_label_2
    _geom_angle_atom_site_label_3
    _geom_angle_site_symmetry_1
    _geom_angle_site_symmetry_3
    _geom_angle
    _geom_angle_publ_flag
    N1 C1 C8 . . 112.08(11) ?
    N1 C1 C2 . . 112.81(11) ?
    C8 C1 C2 . . 100.71(11) ?
    N1 C1 C9 . . 102.40(10) ?
    C8 C1 C9 . . 118.45(10) ?
    C2 C1 C9 . . 110.83(10) ?
    O1 C2 N2 . . 125.61(13) ?
    O1 C2 C1 . . 125.71(13) ?
    N2 C2 C1 . . 108.65(11) ?
    C4 C3 C8 . . 122.53(14) ?
    C4 C3 N2 . . 128.00(15) ?
    C8 C3 N2 . . 109.47(13) ?
    C3 C4 C5 . . 117.08(17) ?
    C3 C4 H4 . . 121.5 ?
    C5 C4 H4 . . 121.5 ?
    C6 C5 C4 . . 121.37(17) ?
    C6 C5 H5 . . 119.3 ?
    C4 C5 H5 . . 119.3 ?
    C5 C6 C7 . . 120.81(16) ?
    C5 C6 H6 . . 119.6 ?
    C7 C6 H6 . . 119.6 ?
    C8 C7 C6 . . 118.55(15) ?
    C8 C7 H7 . . 120.7 ?
    C6 C7 H7 . . 120.7 ?
    C7 C8 C3 . . 119.56(13) ?
    C7 C8 C1 . . 130.97(13) ?
    C3 C8 C1 . . 109.44(11) ?
    C17 C9 C10 . . 106.84(12) ?
    C17 C9 C18 . . 115.14(11) ?
    C10 C9 C18 . . 108.11(11) ?
    C17 C9 C1 . . 114.41(10) ?
    C10 C9 C1 . . 107.83(11) ?
    C18 C9 C1 . . 104.19(10) ?
    O2 C10 O3 . . 116.72(14) ?
    O2 C10 C9 . . 125.09(15) ?
    O3 C10 C9 . . 118.19(14) ?
    C16 C11 O3 . . 120.30(15) ?
    C16 C11 C12 . . 122.4(2) ?
    O3 C11 C12 . . 117.26(19) ?
    C13 C12 C11 . . 118.4(2) ?
    C13 C12 H12 . . 120.8 ?
    C11 C12 H12 . . 120.8 ?
    C14 C13 C12 . . 121.0(2) ?
    C14 C13 H13 . . 119.5 ?
    C12 C13 H13 . . 119.5 ?
    C13 C14 C15 . . 120.6(2) ?
    C13 C14 H14 . . 119.7 ?
    C15 C14 H14 . . 119.7 ?
    C16 C15 C14 . . 119.6(2) ?
    C16 C15 H15 . . 120.2 ?
    C14 C15 H15 . . 120.2 ?
    C11 C16 C15 . . 118.10(18) ?
    C11 C16 C17 . . 117.49(15) ?
    C15 C16 C17 . . 124.38(19) ?
    C16 C17 C9 . . 109.17(12) ?
    C16 C17 H17A . . 109.8 ?
    C9 C17 H17A . . 109.8 ?
    C16 C17 H17B . . 109.8 ?
    C9 C17 H17B . . 109.8 ?
    H17A C17 H17B . . 108.3 ?
    C19 C18 C25 . . 113.59(12) ?
    C19 C18 C9 . . 117.93(11) ?
    C25 C18 C9 . . 104.50(11) ?
    C19 C18 H18 . . 108.4(11) ?
    C25 C18 H18 . . 105.9(11) ?
    C9 C18 H18 . . 105.6(11) ?
    C20 C19 C24 . . 117.72(15) ?
    C20 C19 C18 . . 119.68(13) ?
    C24 C19 C18 . . 122.54(13) ?
    C21 C20 C19 . . 121.44(16) ?
    C21 C20 H20 . . 119.3 ?
    C19 C20 H20 . . 119.3 ?
    C22 C21 C20 . . 119.96(17) ?
    C22 C21 H21 . . 120.0 ?
    C20 C21 H21 . . 120.0 ?
    C23 C22 C21 . . 119.50(17) ?
    C23 C22 H22 . . 120.2 ?
    C21 C22 H22 . . 120.2 ?
    C22 C23 C24 . . 120.71(17) ?
    C22 C23 H23 . . 119.6 ?
    C24 C23 H23 . . 119.6 ?
    C23 C24 C19 . . 120.66(16) ?
    C23 C24 H24 . . 119.7 ?
    C19 C24 H24 . . 119.7 ?
    N1 C25 C18 . . 104.63(12) ?
    N1 C25 H25A . . 110.8 ?
    C18 C25 H25A . . 110.8 ?
    N1 C25 H25B . . 110.8 ?
    C18 C25 H25B . . 110.8 ?
    H25A C25 H25B . . 108.9 ?
    N1 C26 H26A . . 109.5 ?
    N1 C26 H26B . . 109.5 ?
    H26A C26 H26B . . 109.5 ?
    N1 C26 H26C . . 109.5 ?
    H26A C26 H26C . . 109.5 ?
    H26B C26 H26C . . 109.5 ?
    C25 N1 C26 . . 113.77(13) ?
    C25 N1 C1 . . 107.07(11) ?
    C26 N1 C1 . . 115.04(14) ?
    C2 N2 C3 . . 111.66(12) ?
    C2 N2 H2 . . 123.0(16) ?
    C3 N2 H2 . . 125.4(16) ?
    C10 O3 C11 . . 121.15(13) ?
loop_
    _geom_torsion_atom_site_label_1
    _geom_torsion_atom_site_label_2
    _geom_torsion_atom_site_label_3
    _geom_torsion_atom_site_label_4
    _geom_torsion_site_symmetry_1
    _geom_torsion_site_symmetry_2
    _geom_torsion_site_symmetry_3
    _geom_torsion_site_symmetry_4
    _geom_torsion
    _geom_torsion_publ_flag
    N1 C1 C2 O1 . . . . 55.8(2) ?
    C8 C1 C2 O1 . . . . 175.48(16) ?
    C9 C1 C2 O1 . . . . -58.3(2) ?
    N1 C1 C2 N2 . . . . -122.10(15) ?
    C8 C1 C2 N2 . . . . -2.45(16) ?
    C9 C1 C2 N2 . . . . 123.75(14) ?
    C8 C3 C4 C5 . . . . 0.8(3) ?
    N2 C3 C4 C5 . . . . -178.43(18) ?
    C3 C4 C5 C6 . . . . 1.5(3) ?
    C4 C5 C6 C7 . . . . -1.4(3) ?
    C5 C6 C7 C8 . . . . -1.2(3) ?
    C6 C7 C8 C3 . . . . 3.4(2) ?
    C6 C7 C8 C1 . . . . -178.90(15) ?
    C4 C3 C8 C7 . . . . -3.3(2) ?
    N2 C3 C8 C7 . . . . 176.04(14) ?
    C4 C3 C8 C1 . . . . 178.51(16) ?
    N2 C3 C8 C1 . . . . -2.10(17) ?
    N1 C1 C8 C7 . . . . -55.00(19) ?
    C2 C1 C8 C7 . . . . -175.16(15) ?
    C9 C1 C8 C7 . . . . 63.9(2) ?
    N1 C1 C8 C3 . . . . 122.86(13) ?
    C2 C1 C8 C3 . . . . 2.69(14) ?
    C9 C1 C8 C3 . . . . -118.24(13) ?
    N1 C1 C9 C17 . . . . -149.91(11) ?
    C8 C1 C9 C17 . . . . 86.25(14) ?
    C2 C1 C9 C17 . . . . -29.36(16) ?
    N1 C1 C9 C10 . . . . 91.39(12) ?
    C8 C1 C9 C10 . . . . -32.45(16) ?
    C2 C1 C9 C10 . . . . -148.06(12) ?
    N1 C1 C9 C18 . . . . -23.33(12) ?
    C8 C1 C9 C18 . . . . -147.17(12) ?
    C2 C1 C9 C18 . . . . 97.22(12) ?
    C17 C9 C10 O2 . . . . 142.82(18) ?
    C18 C9 C10 O2 . . . . 18.3(2) ?
    C1 C9 C10 O2 . . . . -93.76(19) ?
    C17 C9 C10 O3 . . . . -37.78(17) ?
    C18 C9 C10 O3 . . . . -162.25(13) ?
    C1 C9 C10 O3 . . . . 85.65(16) ?
    C16 C11 C12 C13 . . . . 0.6(3) ?
    O3 C11 C12 C13 . . . . -178.83(17) ?
    C11 C12 C13 C14 . . . . 0.0(3) ?
    C12 C13 C14 C15 . . . . -0.5(4) ?
    C13 C14 C15 C16 . . . . 0.6(4) ?
    O3 C11 C16 C15 . . . . 178.85(16) ?
    C12 C11 C16 C15 . . . . -0.6(3) ?
    O3 C11 C16 C17 . . . . -3.1(2) ?
    C12 C11 C16 C17 . . . . 177.50(15) ?
    C14 C15 C16 C11 . . . . 0.0(3) ?
    C14 C15 C16 C17 . . . . -177.93(19) ?
    C11 C16 C17 C9 . . . . -38.46(19) ?
    C15 C16 C17 C9 . . . . 139.47(17) ?
    C10 C9 C17 C16 . . . . 55.64(15) ?
    C18 C9 C17 C16 . . . . 175.70(12) ?
    C1 C9 C17 C16 . . . . -63.61(16) ?
    C17 C9 C18 C19 . . . . -1.43(17) ?
    C10 C9 C18 C19 . . . . 117.93(13) ?
    C1 C9 C18 C19 . . . . -127.55(12) ?
    C17 C9 C18 C25 . . . . 125.80(13) ?
    C10 C9 C18 C25 . . . . -114.84(13) ?
    C1 C9 C18 C25 . . . . -0.32(13) ?
    C25 C18 C19 C20 . . . . 125.64(16) ?
    C9 C18 C19 C20 . . . . -111.63(15) ?
    C25 C18 C19 C24 . . . . -51.34(19) ?
    C9 C18 C19 C24 . . . . 71.39(18) ?
    C24 C19 C20 C21 . . . . -0.2(3) ?
    C18 C19 C20 C21 . . . . -177.37(16) ?
    C19 C20 C21 C22 . . . . -0.6(3) ?
    C20 C21 C22 C23 . . . . 0.9(3) ?
    C21 C22 C23 C24 . . . . -0.2(3) ?
    C22 C23 C24 C19 . . . . -0.7(3) ?
    C20 C19 C24 C23 . . . . 0.9(2) ?
    C18 C19 C24 C23 . . . . 177.93(15) ?
    C19 C18 C25 N1 . . . . 154.07(12) ?
    C9 C18 C25 N1 . . . . 24.21(15) ?
    C18 C25 N1 C26 . . . . -169.91(15) ?
    C18 C25 N1 C1 . . . . -41.67(15) ?
    C8 C1 N1 C25 . . . . 168.45(11) ?
    C2 C1 N1 C25 . . . . -78.71(14) ?
    C9 C1 N1 C25 . . . . 40.46(13) ?
    C8 C1 N1 C26 . . . . -64.05(15) ?
    C2 C1 N1 C26 . . . . 48.79(17) ?
    C9 C1 N1 C26 . . . . 167.96(12) ?
    O1 C2 N2 C3 . . . . -176.54(17) ?
    C1 C2 N2 C3 . . . . 1.40(19) ?
    C4 C3 N2 C2 . . . . 179.75(18) ?
    C8 C3 N2 C2 . . . . 0.4(2) ?
    O2 C10 O3 C11 . . . . 176.59(16) ?
    C9 C10 O3 C11 . . . . -2.9(2) ?
    C16 C11 O3 C10 . . . . 26.0(2) ?
    C12 C11 O3 C10 . . . . -154.60(15) ?
loop_
    _geom_hbond_atom_site_label_D
    _geom_hbond_atom_site_label_H
    _geom_hbond_atom_site_label_A
    _geom_hbond_site_symmetry_A
    _geom_hbond_distance_DH
    _geom_hbond_distance_HA
    _geom_hbond_distance_DA
    _geom_hbond_angle_DHA
    N2 H2 O1 2_565 0.90(2) 1.94(2) 2.8362(16) 169(2)
    C21 H21 O2 2_556 0.930 2.526 3.261(3) 136.00
data_global
_journal_date_recd_electronic     2012-01-30
_journal_date_accepted     2012-02-24
_journal_name_full     'Acta Crystallographica, Section E'
_journal_year     2012
_journal_volume     68
_journal_issue      3
_journal_page_first     o915
_journal_page_last     o915
_journal_paper_category     QO
_journal_paper_doi     10.1107/S1600536812008288
_journal_coeditor_code     BT5810
_publ_contact_author_name     'Aravindhan Sanmargam'
_publ_contact_author_address
;
Department of Physics, Presidency College, Chennai 600 005, India
;
_publ_contact_author_email     'aravindhanpresidency@gmail.com'
_publ_contact_author_fax     ?
_publ_contact_author_phone     '9443203449'
_publ_section_title
;\
1'-Methyl-4'-phenyldispiro[chromane-3,3'-pyrrolidine-2',3''-indoline]-2,2''-\
dione
;
loop_
    _publ_author_name
    _publ_author_footnote
    _publ_author_address
    'Ganapathy, Jagadeesan' .
;
Department of Physics, Presidency College, Chennai 600 005, India
;
    'Damodharan, Kannan' .
;
Department of Organic Chemistry
University of Madras
Guindy Campus
Chennai 600 025
India
;
    'Manickam, Bakthadoss' .
;
Department of Organic Chemistry
University of Madras
Guindy Campus
Chennai 600 025
India
;
    'Sanmargam, Aravindhan' .
;
Department of Physics, Presidency College, Chennai 600 005, India
;
    'Krishnasamy, Gunasekaran' .
;
CAS in Crystallography and Biophysics
University of Madras
Guindy Campus
Chennai 600 025
India
;
