# Supplementary material for: 1′-Methyl-4′-phenyl­dispiro­[chromane-3,3′-pyrrolidine-2′,3′′-indoline]-2,2′′-dione
Source: Acta Crystallogr Sect E Struct Rep Online. 2012 Feb 29;68(Pt 3):o915. doi: 10.1107/S1600536812008288 (PMC3297956; doi:10.1107/S1600536812008288)
Supplement: Supplementary file 2 [file e-68-0o915-Isup2.hkl]

# 
# h,k,l, Fc-squared, Fo-squared, sigma(Fo-squared) and status flag 
# 
data_I
_shelx_title ' DK432 in P-1' 
_shelx_refln_list_code          4 
_shelx_F_calc_maximum      133.82 
_exptl_crystal_F_000       432.00 
_reflns_d_resolution_high  0.6654 
 
loop_ 
 _symmetry_equiv_pos_as_xyz 
 'x, y, z' 
 '-x, -y, -z' 
 
_cell_length_a     8.9280 
_cell_length_b    10.0923 
_cell_length_c    11.9044 
_cell_angle_alpha  95.027 
_cell_angle_beta   93.172 
_cell_angle_gamma  98.991 
 
_shelx_F_squared_multiplier     1.000 
 
loop_ 
 _refln_index_h 
 _refln_index_k 
 _refln_index_l 
 _refln_F_squared_calc 
 _refln_F_squared_meas 
 _refln_F_squared_sigma 
 _refln_observed_status 
   1   0   0     1413.33     1280.25     32.40 o 
   2   0   0      553.48      488.56      3.91 o 
   3   0   0        7.84        4.79      0.24 o 
   4   0   0      661.10      665.41      5.75 o 
   5   0   0      108.62      136.64      1.96 o 
   6   0   0      109.78      107.96      1.76 o 
   7   0   0        2.17        1.72      0.45 o 
   8   0   0       79.23       81.41      3.00 o 
   9   0   0       33.09       25.57      1.79 o 
  10   0   0        2.49        1.75      0.81 o 
  11   0   0        4.00        3.57      1.23 o 
  12   0   0        8.52        9.86      1.69 o 
  13   0   0        2.21        1.39      2.04 o 
 -13   1   0        2.00        2.15      1.67 o 
 -12   1   0        0.89        1.26      1.32 o 
 -11   1   0        2.59        1.77      1.01 o 
 -10   1   0       50.08       57.02      2.23 o 
  -9   1   0       89.50       88.30      2.59 o 
  -8   1   0        9.46        7.73      0.79 o 
  -7   1   0       27.20       25.61      1.63 o 
  -6   1   0        6.48        9.13      0.61 o 
  -5   1   0       54.19       52.89      1.35 o 
  -4   1   0       81.47       90.10      1.21 o 
  -3   1   0     1108.82     1139.12      9.32 o 
  -2   1   0       26.19       42.66      0.56 o 
  -1   1   0     1003.97      971.89      8.29 o 
   0   1   0     2486.80     1304.76     85.63 o 
   1   1   0     1558.41     1594.14     12.84 o 
   2   1   0      329.49      332.29      2.79 o 
   3   1   0       79.17       84.39      0.99 o 
   4   1   0       46.64       51.46      0.86 o 
   5   1   0        1.53       -0.12      0.31 o 
   6   1   0       19.02       28.05      0.90 o 
   7   1   0        0.37        0.25      0.47 o 
   8   1   0      474.46      440.96      7.15 o 
   9   1   0        7.29        4.23      0.90 o 
  10   1   0        0.86        1.06      1.13 o 
  11   1   0        0.01        0.88      1.06 o 
  12   1   0       22.79       26.54      2.78 o 
  13   1   0        0.12        0.88      1.80 o 
 -13   2   0        0.06       -1.37      1.44 o 
 -12   2   0       13.76       14.97      2.12 o 
 -11   2   0        2.66        2.36      0.92 o 
 -10   2   0        6.30        5.57      1.48 o 
  -9   2   0        8.38        7.51      1.01 o 
  -8   2   0        0.01       -0.45      0.45 o 
  -7   2   0       67.77       71.29      1.58 o 
  -6   2   0      531.50      528.58      5.60 o 
  -5   2   0      256.20      268.38      2.89 o 
  -4   2   0       79.00       87.42      1.13 o 
  -3   2   0        0.41       -0.06      0.15 o 
  -2   2   0      803.87      815.44      6.31 o 
  -1   2   0     1153.30     1257.01      9.95 o 
   0   2   0      917.25      918.14      6.76 o 
   1   2   0      539.85      557.63      4.24 o 
   2   2   0      133.08      129.90      1.31 o 
   3   2   0        6.20        2.78      0.24 o 
   4   2   0     1635.33     1692.81     14.81 o 
   5   2   0       46.28       52.30      1.15 o 
   6   2   0       56.83       56.63      1.36 o 
   7   2   0       99.56       83.11      2.03 o 
   8   2   0      227.67      222.64      4.46 o 
   9   2   0        6.36        8.86      1.10 o 
  10   2   0       28.01       29.74      2.71 o 
  11   2   0       25.10       28.82      3.58 o 
  12   2   0        0.99        0.25      1.53 o 
 -13   3   0        0.25       -1.00      1.41 o 
 -12   3   0        5.63        5.03      2.16 o 
 -11   3   0        2.48        3.10      0.98 o 
 -10   3   0        7.94        8.86      1.14 o 
  -9   3   0       46.58       44.71      1.90 o 
  -8   3   0       63.71       52.39      1.67 o 
  -7   3   0        0.96        0.76      0.40 o 
  -6   3   0        0.40       -0.22      0.32 o 
  -5   3   0       30.61       35.95      0.89 o 
  -4   3   0      119.96      133.93      1.75 o 
  -3   3   0      154.64      172.34      1.76 o 
  -2   3   0     1817.91     1860.10     13.49 o 
  -1   3   0       25.48       26.21      0.42 o 
   0   3   0      209.45      201.57      1.74 o 
   1   3   0       14.11       20.23      0.45 o 
   2   3   0     2847.25     2835.84     22.72 o 
   3   3   0        1.19        4.91      0.33 o 
   4   3   0      253.47      293.68      3.17 o 
   5   3   0        4.87        6.90      0.53 o 
   6   3   0      106.26       97.85      1.90 o 
   7   3   0        1.07        2.73      0.75 o 
   8   3   0        3.94        2.29      1.08 o 
   9   3   0        0.98        1.02      0.82 o 
  10   3   0        1.05        1.21      0.88 o 
  11   3   0       22.95       25.58      2.22 o 
  12   3   0        7.55       10.93      2.27 o 
 -13   4   0        0.00        1.32      1.61 o 
 -12   4   0        0.22       -0.86      1.11 o 
 -11   4   0        0.05        1.38      1.05 o 
 -10   4   0        1.07        1.04      0.77 o 
  -9   4   0       30.54       25.91      1.79 o 
  -8   4   0      135.02      124.40      3.02 o 
  -7   4   0       64.85       73.07      1.66 o 
  -6   4   0       38.73       40.83      1.59 o 
  -5   4   0      168.04      159.41      2.15 o 
  -4   4   0      362.84      386.62      3.28 o 
  -3   4   0      565.66      595.75      5.20 o 
  -2   4   0      395.18      408.58      3.33 o 
  -1   4   0      576.73      627.51      4.85 o 
   0   4   0      293.66      289.10      2.45 o 
   1   4   0      156.74      181.34      1.89 o 
   2   4   0     1341.81     1409.44     11.02 o 
   3   4   0     1087.75     1153.09     10.88 o 
   4   4   0      363.15      424.51      4.70 o 
   5   4   0      115.31      118.03      2.07 o 
   6   4   0        9.34        3.82      0.58 o 
   7   4   0      120.93      121.19      3.03 o 
   8   4   0        4.30        2.66      0.85 o 
   9   4   0       15.58       12.87      1.37 o 
  10   4   0       30.30       35.36      3.89 o 
  11   4   0        0.08       -1.28      1.39 o 
  12   4   0        2.18        5.28      1.99 o 
 -13   5   0        0.56       -2.03      2.03 o 
 -12   5   0        1.77        3.25      1.45 o 
 -11   5   0        3.46        2.76      1.12 o 
 -10   5   0        4.19        0.60      1.15 o 
  -9   5   0       60.80       53.27      2.11 o 
  -8   5   0        6.80        3.52      0.84 o 
  -7   5   0       12.53       15.43      1.06 o 
  -6   5   0       34.78       37.70      1.44 o 
  -5   5   0       22.67       27.22      0.85 o 
  -4   5   0      800.68      816.12      7.99 o 
  -3   5   0      315.74      341.69      3.29 o 
  -2   5   0      113.28      124.11      1.44 o 
  -1   5   0      886.48      985.62      7.49 o 
   0   5   0        0.75        0.62      0.20 o 
   1   5   0      210.73      250.81      2.42 o 
   2   5   0        1.39        3.71      0.54 o 
   3   5   0       32.05       27.51      0.87 o 
   4   5   0        5.22        5.31      0.51 o 
   5   5   0       85.93       80.32      1.73 o 
   6   5   0       44.54       51.53      1.91 o 
   7   5   0        2.99        2.59      1.00 o 
   8   5   0        4.85        7.56      1.07 o 
   9   5   0       13.75       18.82      1.75 o 
  10   5   0       14.45       14.83      2.42 o 
  11   5   0        3.28        2.35      1.92 o 
 -12   6   0       16.26       11.96      2.26 o 
 -11   6   0        5.44        6.05      2.47 o 
 -10   6   0        0.54        1.03      0.81 o 
  -9   6   0        0.03       -0.14      0.75 o 
  -8   6   0      140.82      116.62      3.04 o 
  -7   6   0       79.49       77.87      2.61 o 
  -6   6   0       23.53       23.57      1.06 o 
  -5   6   0      136.58      147.04      2.03 o 
  -4   6   0      201.29      234.95      3.18 o 
  -3   6   0      156.55      156.37      2.31 o 
  -2   6   0      219.44      237.77      2.56 o 
  -1   6   0      139.70      160.58      1.91 o 
   0   6   0      100.32       99.05      1.47 o 
   1   6   0       58.77       62.75      1.65 o 
   2   6   0        1.61        0.80      0.32 o 
   3   6   0       40.65       40.73      1.16 o 
   4   6   0       58.14       57.07      1.57 o 
   5   6   0      124.38      100.20      2.62 o 
   6   6   0       76.60       71.92      2.32 o 
   7   6   0       10.08       11.97      1.22 o 
   8   6   0        3.01        2.26      0.90 o 
   9   6   0        0.99        1.72      1.01 o 
  10   6   0       14.27       18.87      3.11 o 
  11   6   0        9.25       10.74      2.39 o 
 -12   7   0        1.12        1.70      1.60 o 
 -11   7   0        3.34        2.50      1.41 o 
 -10   7   0        0.01        1.12      1.10 o 
  -9   7   0       21.25       15.95      1.41 o 
  -8   7   0       69.02       75.61      2.85 o 
  -7   7   0       92.99       87.41      2.88 o 
  -6   7   0       13.45       13.67      0.83 o 
  -5   7   0       29.64       28.32      1.30 o 
  -4   7   0       18.03       18.96      1.09 o 
  -3   7   0      309.28      313.10      3.73 o 
  -2   7   0      110.49      120.31      1.88 o 
  -1   7   0        0.64       -0.05      0.33 o 
   0   7   0      223.54      207.27      2.72 o 
   1   7   0      169.13      165.38      2.54 o 
   2   7   0       59.57       57.29      1.39 o 
   3   7   0        3.76        3.19      0.54 o 
   4   7   0      108.49       92.17      2.90 o 
   5   7   0        1.02       -0.70      0.70 o 
   6   7   0        0.47        0.45      0.74 o 
   7   7   0        1.42        1.00      1.02 o 
   8   7   0        0.76       -0.20      0.84 o 
   9   7   0        0.52        2.61      1.21 o 
  10   7   0        0.64        2.82      1.74 o 
 -12   8   0        1.12        2.03      1.86 o 
 -11   8   0        3.57        3.24      1.30 o 
 -10   8   0        4.66        4.63      1.25 o 
  -9   8   0       17.26       16.59      1.67 o 
  -8   8   0        6.91        3.22      1.09 o 
  -7   8   0       24.29       19.37      2.03 o 
  -6   8   0        5.62        7.51      0.95 o 
  -5   8   0        0.04       -0.21      0.57 o 
  -4   8   0       20.39       20.46      1.16 o 
  -3   8   0        3.41        1.92      0.50 o 
  -2   8   0       75.89       75.58      1.56 o 
  -1   8   0      554.85      563.62      6.10 o 
   0   8   0      540.15      518.54      5.70 o 
   1   8   0      140.39      147.86      2.48 o 
   2   8   0       52.22       51.28      1.83 o 
   3   8   0        7.32        6.60      1.73 o 
   4   8   0        8.32       11.02      1.10 o 
   5   8   0        0.00       -0.12      0.75 o 
   6   8   0        8.52        9.21      1.38 o 
   7   8   0        2.00        2.35      1.09 o 
   8   8   0        0.17        1.74      1.56 o 
   9   8   0        5.87        7.32      2.05 o 
  10   8   0        1.03       -1.58      1.58 o 
 -11   9   0        1.03        4.98      1.78 o 
 -10   9   0        2.31        1.03      2.45 o 
  -9   9   0        2.11        1.61      1.07 o 
  -8   9   0       19.98       20.26      1.79 o 
  -7   9   0        4.52        8.53      1.33 o 
  -6   9   0        8.27       10.04      1.36 o 
  -5   9   0        5.42        2.97      1.14 o 
  -4   9   0        1.05       -0.46      0.70 o 
  -3   9   0       53.90       46.09      1.92 o 
  -2   9   0        2.48        0.87      0.64 o 
  -1   9   0      161.76      154.32      3.38 o 
   0   9   0      203.21      192.40      3.93 o 
   1   9   0      117.14      125.27      3.05 o 
   2   9   0       26.48       23.54      1.41 o 
   3   9   0       20.47       19.16      1.34 o 
   4   9   0       33.71       38.14      2.47 o 
   5   9   0       49.47       55.78      2.26 o 
   6   9   0       13.09       14.14      1.43 o 
   7   9   0       20.54       23.73      2.12 o 
   8   9   0        0.11        0.64      1.60 o 
   9   9   0        4.48        2.93      1.91 o 
 -11  10   0        1.32       -1.33      1.45 o 
 -10  10   0        7.19       10.03      2.11 o 
  -9  10   0        3.67        2.50      1.15 o 
  -8  10   0        0.75        0.13      1.06 o 
  -7  10   0       16.71       22.24      1.57 o 
  -6  10   0        2.54        5.76      1.07 o 
  -5  10   0       11.23       16.78      1.56 o 
  -4  10   0        4.07        3.53      1.04 o 
  -3  10   0        1.27        0.43      0.64 o 
  -2  10   0       32.19       25.21      1.49 o 
  -1  10   0        2.81        2.35      0.81 o 
   0  10   0      112.75      103.96      2.83 o 
   1  10   0        0.03       -0.22      0.63 o 
   2  10   0        0.99        1.11      0.76 o 
   3  10   0       45.41       42.76      1.96 o 
   4  10   0        0.22        0.26      0.76 o 
   5  10   0       37.02       42.49      2.14 o 
   6  10   0        0.14        0.13      1.90 o 
   7  10   0       38.94       46.67      3.50 o 
   8  10   0       26.78       38.31      3.40 o 
 -10  11   0        2.22        0.34      2.49 o 
  -9  11   0        4.12        6.76      4.14 o 
  -8  11   0        5.06        6.42      1.42 o 
  -7  11   0        1.58        0.63      0.94 o 
  -6  11   0       13.23       14.67      1.71 o 
  -5  11   0        0.00        1.03      0.97 o 
  -4  11   0        1.41       -0.86      0.86 o 
  -3  11   0        0.92        2.35      0.83 o 
  -2  11   0        8.60        7.89      1.06 o 
  -1  11   0       23.28       23.53      1.55 o 
   0  11   0       28.45       27.26      1.65 o 
   1  11   0        1.01        1.30      0.81 o 
   2  11   0        0.31       -0.54      0.71 o 
   3  11   0       11.94       12.29      1.40 o 
   4  11   0        1.33       -0.37      0.95 o 
   5  11   0        0.35       -0.98      1.08 o 
   6  11   0        1.12       -1.50      1.50 o 
   7  11   0        4.79        7.96      2.12 o 
  -9  12   0        2.89        7.11      2.01 o 
  -8  12   0        7.88       12.48      2.22 o 
  -7  12   0       11.07       12.81      1.50 o 
  -6  12   0        0.03       -0.84      1.03 o 
  -5  12   0        2.63        1.76      1.13 o 
  -4  12   0        5.01        4.96      1.29 o 
  -3  12   0       34.79       39.87      2.02 o 
  -2  12   0        2.79        3.16      0.98 o 
  -1  12   0        0.57        0.99      0.85 o 
   0  12   0       14.34       16.67      1.47 o 
   1  12   0        0.16        0.92      0.90 o 
   2  12   0       19.51       26.48      1.83 o 
   3  12   0       15.43       11.49      2.62 o 
   4  12   0       11.38       10.83      4.14 o 
   5  12   0        0.90       -1.18      2.59 o 
   6  12   0        2.35        1.81      1.85 o 
  -8  13   0        2.67        3.90      1.83 o 
  -7  13   0        3.03        4.17      1.43 o 
  -6  13   0        3.37        2.92      1.71 o 
  -5  13   0        9.32        9.82      1.59 o 
  -4  13   0        0.05       -1.06      1.06 o 
  -3  13   0        9.56        8.21      1.30 o 
  -2  13   0        3.00        4.07      1.09 o 
  -1  13   0        2.11        1.84      1.01 o 
   0  13   0        0.07        0.10      1.05 o 
   1  13   0        0.72       -0.49      1.09 o 
   2  13   0        6.98        7.01      1.59 o 
   3  13   0        2.04        2.05      1.56 o 
   4  13   0        1.90        1.59      2.88 o 
  -6  14   0        0.08       -1.92      1.92 o 
  -5  14   0        0.35       -0.08      2.46 o 
  -4  14   0        0.65        2.57      1.59 o 
  -3  14   0        4.98        2.25      1.65 o 
  -2  14   0        2.26        4.19      1.37 o 
  -1  14   0        0.06        0.92      1.22 o 
   0  14   0        0.03       -1.75      2.13 o 
   1  14   0        1.44       -1.27      1.72 o 
   2  14   0        0.65       -0.26      1.62 o 
  -3  15   0        0.23       -1.30      2.00 o 
  -2  15   0        1.28       -0.43      1.55 o 
  -1  15   0        2.79        3.33      3.32 o 
   1 -15   1        0.01       -1.39      1.39 o 
   2 -15   1        2.17        4.39      1.90 o 
   3 -15   1        0.22        1.37      1.69 o 
  -3 -14   1        1.27       -0.25      1.52 o 
  -2 -14   1        4.71        6.89      2.16 o 
  -1 -14   1        6.83       13.55      1.83 o 
   0 -14   1        0.32        0.67      1.19 o 
   1 -14   1        5.17        3.23      1.72 o 
   2 -14   1        0.12        0.49      0.97 o 
   3 -14   1        3.16        4.29      1.97 o 
   4 -14   1        8.80        8.43      2.69 o 
   5 -14   1        0.53        1.91      1.68 o 
   6 -14   1        0.88        0.05      2.79 o 
   7 -14   1        7.31       13.04      3.61 o 
  -4 -13   1        0.19        1.01      1.72 o 
  -3 -13   1        5.34        4.48      1.50 o 
  -2 -13   1        5.90        5.47      1.27 o 
  -1 -13   1       20.63       22.31      1.82 o 
   0 -13   1        2.03        1.55      0.98 o 
   1 -13   1        1.33       -0.23      0.85 o 
   2 -13   1       12.45       15.34      1.63 o 
   3 -13   1        0.05       -1.00      1.05 o 
   4 -13   1       12.10       11.58      1.74 o 
   5 -13   1        2.99        0.66      1.78 o 
   6 -13   1        1.94        0.87      1.14 o 
   7 -13   1        4.64        7.10      2.76 o 
   8 -13   1        6.16       11.78      3.23 o 
  -6 -12   1        3.55        6.18      2.10 o 
  -5 -12   1        2.97        4.14      1.57 o 
  -4 -12   1        6.63        7.93      1.61 o 
  -3 -12   1        6.61        6.71      1.26 o 
  -2 -12   1        5.05        4.77      1.15 o 
  -1 -12   1       17.26       23.92      1.75 o 
   0 -12   1        6.04        6.70      1.13 o 
   1 -12   1        3.81        4.12      1.21 o 
   2 -12   1        0.68        0.02      0.75 o 
   3 -12   1       21.70       23.90      1.69 o 
   4 -12   1        0.40       -0.08      0.97 o 
   5 -12   1        2.39        3.00      1.21 o 
   6 -12   1        0.20       -1.20      1.20 o 
   7 -12   1        2.51        4.00      1.21 o 
   8 -12   1       12.30       13.88      1.86 o 
   9 -12   1        2.03        5.40      1.94 o 
  -7 -11   1       25.55       33.42      4.02 o 
  -6 -11   1       14.46       17.23      2.11 o 
  -5 -11   1        0.01       -0.77      1.02 o 
  -4 -11   1       20.55       21.12      1.69 o 
  -3 -11   1       11.15       12.65      1.36 o 
  -2 -11   1        0.90        1.49      0.89 o 
  -1 -11   1        1.42        0.48      0.74 o 
   0 -11   1        1.74        1.29      0.78 o 
   1 -11   1        0.01       -0.63      0.63 o 
   2 -11   1        3.97        4.34      1.11 o 
   3 -11   1        3.42        2.66      0.84 o 
   4 -11   1        1.52        1.18      1.98 o 
   5 -11   1        5.72        5.10      1.20 o 
   6 -11   1        0.17        0.16      0.96 o 
   7 -11   1       18.90       21.45      1.67 o 
   8 -11   1        7.57        6.93      1.61 o 
   9 -11   1        1.03        1.26      1.21 o 
  10 -11   1        0.00        0.20      1.24 o 
  -8 -10   1        9.20        8.80      3.77 o 
  -7 -10   1       25.48       33.03      2.71 o 
  -6 -10   1       33.34       37.03      2.12 o 
  -5 -10   1        3.24        3.43      1.03 o 
  -4 -10   1       51.70       52.68      2.19 o 
  -3 -10   1       14.77       16.63      1.41 o 
  -2 -10   1       11.36        9.20      1.10 o 
  -1 -10   1        0.23       -0.61      0.61 o 
   0 -10   1        4.25        5.41      0.93 o 
   1 -10   1       24.46       20.22      1.35 o 
   2 -10   1        5.36        4.51      0.89 o 
   3 -10   1        3.15        1.25      1.06 o 
   4 -10   1       24.83       23.38      2.33 o 
   5 -10   1        2.26        2.34      0.90 o 
   6 -10   1        0.03        0.46      0.72 o 
   7 -10   1        3.22        3.08      0.99 o 
   8 -10   1        0.06       -0.53      0.94 o 
   9 -10   1        1.15       -0.94      0.94 o 
  10 -10   1        0.01        1.21      1.19 o 
  11 -10   1        0.40       -0.82      3.67 o 
  -9  -9   1        0.01       -1.33      1.57 o 
  -8  -9   1       49.69       58.04      4.17 o 
  -7  -9   1        0.04       -0.19      1.01 o 
  -6  -9   1        0.13       -0.84      0.88 o 
  -5  -9   1       24.78       24.51      1.62 o 
  -4  -9   1       47.03       41.39      1.88 o 
  -3  -9   1       84.12       78.93      2.43 o 
  -2  -9   1        4.77        3.07      0.78 o 
  -1  -9   1       22.65       24.80      1.38 o 
   0  -9   1      109.36      116.57      2.52 o 
   1  -9   1      338.14      324.50      6.11 o 
   2  -9   1      114.18      116.21      2.49 o 
   3  -9   1       34.18       29.72      1.28 o 
   4  -9   1       84.63       87.10      2.40 o 
   5  -9   1       28.23       22.85      1.60 o 
   6  -9   1       23.60       27.35      1.75 o 
   7  -9   1        2.64        2.17      0.95 o 
   8  -9   1        3.33        4.01      1.19 o 
   9  -9   1        0.05       -0.43      0.92 o 
  10  -9   1        1.96        1.22      1.14 o 
  11  -9   1        4.30        5.60      1.48 o 
 -10  -8   1        0.00       -1.92      1.92 o 
  -9  -8   1       10.05        9.19      2.07 o 
  -8  -8   1        9.64        9.52      1.55 o 
  -7  -8   1       13.08       11.24      1.56 o 
  -6  -8   1        0.92        1.50      0.98 o 
  -5  -8   1       35.74       34.07      1.98 o 
  -4  -8   1       17.43       14.98      1.21 o 
  -3  -8   1        0.34       -0.35      0.59 o 
  -2  -8   1        9.91        6.19      0.73 o 
  -1  -8   1       45.41       46.50      1.48 o 
   0  -8   1       31.45       30.57      1.38 o 
   1  -8   1      173.86      166.05      2.66 o 
   2  -8   1      116.11      118.09      1.97 o 
   3  -8   1       82.25       80.28      1.61 o 
   4  -8   1       80.09       72.06      1.82 o 
   5  -8   1       36.27       33.57      1.49 o 
   6  -8   1        0.90        0.97      0.69 o 
   7  -8   1        0.34       -0.05      0.91 o 
   8  -8   1        6.25        5.13      1.11 o 
   9  -8   1        1.95        1.29      0.92 o 
  10  -8   1        0.54        0.68      1.25 o 
  11  -8   1        1.52        1.10      1.21 o 
  12  -8   1        3.66        1.35      1.64 o 
 -10  -7   1        9.38        9.34      2.21 o 
  -9  -7   1        1.16       -0.65      1.55 o 
  -8  -7   1       10.74       12.57      1.42 o 
  -7  -7   1        5.94        4.33      1.00 o 
  -6  -7   1        3.85        4.11      0.88 o 
  -5  -7   1       10.55       13.98      1.47 o 
  -4  -7   1      116.61      111.18      2.68 o 
  -3  -7   1       86.65       83.47      2.96 o 
  -2  -7   1       40.16       30.19      1.14 o 
  -1  -7   1        0.36        0.08      0.30 o 
   0  -7   1      193.67      201.66      2.54 o 
   1  -7   1        2.80        0.90      0.30 o 
   2  -7   1        9.68        8.32      0.50 o 
   3  -7   1      254.21      280.43      3.37 o 
   4  -7   1        8.35        6.84      0.61 o 
   5  -7   1      100.60      108.57      2.26 o 
   6  -7   1        1.45        1.85      0.54 o 
   7  -7   1        0.43       -0.22      0.71 o 
   8  -7   1       17.24       19.04      1.59 o 
   9  -7   1       15.48       14.64      1.36 o 
  10  -7   1       15.77       20.58      1.85 o 
  11  -7   1        0.64        1.55      1.12 o 
  12  -7   1        8.02       11.01      1.78 o 
 -11  -6   1        5.73        4.72      2.47 o 
 -10  -6   1        1.63        4.05      1.69 o 
  -9  -6   1        5.24        6.87      1.25 o 
  -8  -6   1       52.48       56.46      2.31 o 
  -7  -6   1        0.00       -0.63      0.63 o 
  -6  -6   1       39.03       24.40      1.44 o 
  -5  -6   1       72.61       67.07      1.85 o 
  -4  -6   1       17.80       16.63      0.91 o 
  -3  -6   1      116.26      121.93      3.17 o 
  -2  -6   1       83.15       86.76      1.62 o 
  -1  -6   1        3.80        5.64      0.45 o 
   0  -6   1        1.03        1.23      0.25 o 
   1  -6   1       16.88       14.27      0.58 o 
   2  -6   1       78.20      112.90      1.70 o 
   3  -6   1       64.41       62.74      1.20 o 
   4  -6   1      153.20      153.73      2.16 o 
   5  -6   1       17.99       13.89      0.64 o 
   6  -6   1       13.68       15.04      0.83 o 
   7  -6   1       15.91       18.75      1.19 o 
   8  -6   1       42.32       51.02      2.01 o 
   9  -6   1        0.38        0.56      0.73 o 
  10  -6   1        6.63       12.57      1.59 o 
  11  -6   1        0.22        3.64      1.20 o 
  12  -6   1        0.00        0.07      1.27 o 
 -11  -5   1        1.70        1.51      2.33 o 
 -10  -5   1        5.28        5.26      1.43 o 
  -9  -5   1       20.78       22.37      2.48 o 
  -8  -5   1        6.82        9.79      1.18 o 
  -7  -5   1       51.73       61.51      2.16 o 
  -6  -5   1      190.42      164.06      3.53 o 
  -5  -5   1       62.93       59.09      1.46 o 
  -4  -5   1      145.60      147.09      2.35 o 
  -3  -5   1      247.81      268.19      3.42 o 
  -2  -5   1       49.43       61.31      1.26 o 
  -1  -5   1       19.64       18.83      0.62 o 
   0  -5   1      677.43      708.81      6.55 o 
   1  -5   1      170.99      193.11      2.20 o 
   2  -5   1     1387.38     1494.91     13.14 o 
   3  -5   1      143.65      145.91      1.93 o 
   4  -5   1      278.73      275.60      3.19 o 
   5  -5   1        0.80        2.10      0.35 o 
   6  -5   1       13.20       12.88      0.77 o 
   7  -5   1        2.56        2.13      0.63 o 
   8  -5   1       10.44        8.89      1.06 o 
   9  -5   1        5.63       13.38      1.24 o 
  10  -5   1        2.03        4.58      1.12 o 
  11  -5   1        0.05       -0.41      1.11 o 
  12  -5   1        6.13        8.51      1.93 o 
  13  -5   1        0.13       -0.08      3.61 o 
 -12  -4   1        2.24        3.95      1.82 o 
 -11  -4   1        1.51        3.25      2.86 o 
 -10  -4   1       16.33       15.89      1.59 o 
  -9  -4   1       32.19       36.84      2.12 o 
  -8  -4   1        2.89        1.33      0.75 o 
  -7  -4   1       10.11       13.76      1.19 o 
  -6  -4   1      213.83      216.06      3.34 o 
  -5  -4   1        0.16        0.77      0.39 o 
  -4  -4   1       23.55       20.11      0.78 o 
  -3  -4   1       10.03       12.47      0.51 o 
  -2  -4   1      647.54      731.24      7.77 o 
  -1  -4   1      476.85      540.96      5.07 o 
   0  -4   1       84.39       79.17      1.10 o 
   1  -4   1        1.32        2.63      0.25 o 
   2  -4   1      203.91      261.41      2.69 o 
   3  -4   1        2.99       -0.15      0.22 o 
   4  -4   1       21.89       28.13      0.71 o 
   5  -4   1       72.38       74.60      1.23 o 
   6  -4   1        9.58        9.17      0.58 o 
   7  -4   1      245.79      240.28      3.48 o 
   8  -4   1        6.96        6.18      1.05 o 
   9  -4   1       28.03       30.33      1.64 o 
  10  -4   1        0.04        1.80      0.85 o 
  11  -4   1        0.07       -0.75      0.98 o 
  12  -4   1        1.80        3.17      1.28 o 
  13  -4   1        0.35        0.56      1.56 o 
 -12  -3   1        2.11        0.18      1.52 o 
 -11  -3   1       10.92        8.49      1.61 o 
 -10  -3   1       20.90       22.33      1.71 o 
  -9  -3   1        0.66        0.47      0.77 o 
  -8  -3   1      118.99       98.94      2.78 o 
  -7  -3   1       82.54       87.44      2.46 o 
  -6  -3   1      158.82      152.07      2.71 o 
  -5  -3   1       49.61       56.70      1.30 o 
  -4  -3   1       56.23       77.72      1.25 o 
  -3  -3   1        0.06        0.67      0.24 o 
  -2  -3   1      245.83      268.60      2.45 o 
  -1  -3   1      187.60      174.66      1.65 o 
   0  -3   1      151.20      182.67      1.67 o 
   1  -3   1      549.83      597.20      5.08 o 
   2  -3   1     2750.08     2823.96     22.39 o 
   3  -3   1      230.73      239.43      2.44 o 
   4  -3   1      156.25      157.34      1.82 o 
   5  -3   1       45.41       47.03      1.01 o 
   6  -3   1       13.89       15.70      0.62 o 
   7  -3   1      207.00      200.50      2.80 o 
   8  -3   1        0.13        0.18      0.56 o 
   9  -3   1        7.89        8.12      1.05 o 
  10  -3   1        3.55        1.61      0.83 o 
  11  -3   1        0.40        1.69      1.47 o 
  12  -3   1        1.14        1.42      1.21 o 
  13  -3   1        0.05       -0.19      1.55 o 
 -12  -2   1        0.11       -0.73      1.56 o 
 -11  -2   1       21.52       31.16      1.99 o 
 -10  -2   1        5.78        4.78      1.03 o 
  -9  -2   1       10.85        9.60      1.12 o 
  -8  -2   1        8.85       11.88      1.60 o 
  -7  -2   1      371.77      343.11      4.53 o 
  -6  -2   1      136.42      136.44      2.26 o 
  -5  -2   1       98.78      106.88      1.69 o 
  -4  -2   1      650.20      727.93      6.73 o 
  -3  -2   1        0.31        0.10      0.17 o 
  -2  -2   1      258.80      283.22      2.66 o 
  -1  -2   1     1186.20     1206.04      9.30 o 
   0  -2   1     1318.96     1308.36      9.50 o 
   1  -2   1     1465.81     1458.17     10.14 o 
   2  -2   1        0.89        0.32      0.16 o 
   3  -2   1       18.11       11.65      0.40 o 
   4  -2   1      842.84      870.53      8.24 o 
   5  -2   1      173.27      182.58      2.31 o 
   6  -2   1       62.29       62.36      1.25 o 
   7  -2   1       81.19       76.57      1.52 o 
   8  -2   1        0.42       -0.44      0.44 o 
   9  -2   1        8.56        7.83      1.03 o 
  10  -2   1        0.03       -0.53      0.72 o 
  11  -2   1        3.19        4.85      1.82 o 
  12  -2   1        9.73       10.75      1.66 o 
  13  -2   1        1.36        2.60      1.85 o 
 -13  -1   1        0.16        0.46      1.65 o 
 -12  -1   1        1.76        4.16      1.80 o 
 -11  -1   1        3.71        3.85      1.08 o 
 -10  -1   1       67.09       64.02      2.41 o 
  -9  -1   1        2.25        0.39      0.69 o 
  -8  -1   1      231.76      221.22      4.35 o 
  -7  -1   1      222.21      222.03      3.25 o 
  -6  -1   1        1.38        0.76      0.38 o 
  -5  -1   1      234.97      274.74      3.11 o 
  -4  -1   1     1359.83     1470.50     12.88 o 
  -3  -1   1       21.69       14.10      0.42 o 
  -2  -1   1      649.83      686.50      5.74 o 
  -1  -1   1      925.86      927.09      7.26 o 
   0  -1   1     4620.90     3584.03     60.71 o 
   1  -1   1    14121.06    10671.90    148.46 o 
   2  -1   1      124.03      137.39      1.31 o 
   3  -1   1        1.06        6.96      0.29 o 
   4  -1   1      602.78      625.25      6.13 o 
   5  -1   1      287.55      300.10      3.37 o 
   6  -1   1      363.47      338.86      3.87 o 
   7  -1   1        0.54       -0.17      0.39 o 
   8  -1   1       26.14       28.17      1.66 o 
   9  -1   1        3.75        1.77      0.81 o 
  10  -1   1        0.15       -0.64      0.64 o 
  11  -1   1        0.12       -0.08      0.94 o 
  12  -1   1        0.70        1.87      1.60 o 
  13  -1   1        4.82       10.43      2.78 o 
 -13   0   1        1.54       -0.54      1.59 o 
 -12   0   1        6.47        9.07      2.03 o 
 -11   0   1        5.72        6.24      1.16 o 
 -10   0   1        5.89        6.77      1.07 o 
  -9   0   1       44.04       40.64      1.84 o 
  -8   0   1      335.74      298.94      5.29 o 
  -7   0   1       52.22       57.61      1.95 o 
  -6   0   1       28.75       36.86      1.14 o 
  -5   0   1      133.94      136.16      1.77 o 
  -4   0   1      153.94      169.36      1.82 o 
  -3   0   1      275.65      223.64      2.29 o 
  -2   0   1     6135.48     5505.12     48.99 o 
  -1   0   1     2734.97     2361.87     33.30 o 
   1   0   1     1818.91     1825.27     13.38 o 
   2   0   1      234.28      245.97      2.09 o 
   3   0   1       16.98       20.26      0.46 o 
   4   0   1     1225.92     1296.58     11.40 o 
   5   0   1        4.21        2.87      0.34 o 
   6   0   1       13.79       12.20      0.59 o 
   7   0   1       52.47       49.60      1.32 o 
   8   0   1       20.07       18.67      1.07 o 
   9   0   1       12.23       12.04      1.17 o 
  10   0   1        5.18        3.08      0.87 o 
  11   0   1        7.19        6.93      1.39 o 
  12   0   1        0.49        0.20      1.18 o 
  13   0   1        8.69       11.63      2.81 o 
 -13   1   1        0.44        0.42      1.57 o 
 -12   1   1        0.04       -1.69      1.92 o 
 -11   1   1        4.38        5.03      1.11 o 
 -10   1   1        1.37        0.46      0.74 o 
  -9   1   1       31.93       31.20      1.61 o 
  -8   1   1       63.51       55.23      1.89 o 
  -7   1   1        4.78        6.19      0.61 o 
  -6   1   1       94.91      102.67      1.81 o 
  -5   1   1       27.40       24.50      0.72 o 
  -4   1   1      245.85      282.30      2.85 o 
  -3   1   1      312.52      295.98      2.88 o 
  -2   1   1      256.24      279.57      2.60 o 
  -1   1   1     4432.20     3909.13     32.80 o 
   0   1   1     3653.99     3220.27     27.19 o 
   1   1   1      363.61      421.68      3.35 o 
   2   1   1       90.01       83.68      1.17 o 
   3   1   1       49.66       62.25      0.92 o 
   4   1   1       68.89       70.43      1.30 o 
   5   1   1       24.22       29.54      0.78 o 
   6   1   1      221.34      216.71      2.65 o 
   7   1   1      129.60      114.49      2.18 o 
   8   1   1        6.79        7.45      0.83 o 
   9   1   1        3.40        5.81      0.94 o 
  10   1   1       14.05       18.00      1.50 o 
  11   1   1       11.64       17.85      1.88 o 
  12   1   1        6.33        5.33      1.62 o 
 -13   2   1        0.00       -1.54      1.54 o 
 -12   2   1        0.97        1.71      1.42 o 
 -11   2   1        1.02        1.09      0.84 o 
 -10   2   1        3.27        2.99      0.88 o 
  -9   2   1       18.73       21.56      1.42 o 
  -8   2   1       10.00       12.28      1.03 o 
  -7   2   1       10.55       13.67      0.77 o 
  -6   2   1      279.87      293.55      3.77 o 
  -5   2   1      191.54      228.07      2.70 o 
  -4   2   1      101.48      100.43      1.24 o 
  -3   2   1      135.74      143.48      2.96 o 
  -2   2   1        1.96        0.30      0.10 o 
  -1   2   1      713.72      772.02      5.74 o 
   0   2   1     1039.99     1110.86      8.14 o 
   1   2   1     1089.83     1097.04      8.99 o 
   2   2   1      287.13      274.48      2.71 o 
   3   2   1       83.11       80.98      1.22 o 
   4   2   1      598.63      676.69      7.36 o 
   5   2   1      642.47      627.92      6.47 o 
   6   2   1       64.25       59.31      1.39 o 
   7   2   1      109.81       95.72      2.20 o 
   8   2   1        0.69        0.80      0.65 o 
   9   2   1        7.17        6.02      1.00 o 
  10   2   1        6.20        8.95      1.52 o 
  11   2   1       18.91       29.88      2.43 o 
  12   2   1       13.22        9.23      2.05 o 
 -13   3   1        0.32        0.99      1.59 o 
 -12   3   1        1.83        4.87      1.74 o 
 -11   3   1        0.04       -0.40      0.81 o 
 -10   3   1        1.36        1.98      1.05 o 
  -9   3   1       18.21       17.11      1.31 o 
  -8   3   1       54.51       53.80      1.90 o 
  -7   3   1       73.88       66.46      1.55 o 
  -6   3   1      170.34      177.44      2.63 o 
  -5   3   1        0.98        0.24      0.22 o 
  -4   3   1       11.60       18.01      0.63 o 
  -3   3   1      244.62      231.06      2.04 o 
  -2   3   1      443.21      467.81      4.32 o 
  -1   3   1      825.15      810.92      5.85 o 
   0   3   1     1920.29     1898.81     13.82 o 
   1   3   1      575.70      598.43      5.10 o 
   2   3   1      202.37      250.79      2.80 o 
   3   3   1      141.54      130.00      1.92 o 
   4   3   1       47.05       39.45      0.96 o 
   5   3   1       51.77       44.26      1.01 o 
   6   3   1       55.89       43.88      1.19 o 
   7   3   1        3.50        3.83      0.97 o 
   8   3   1       12.25       12.56      1.18 o 
   9   3   1       45.09       39.17      1.93 o 
  10   3   1        5.15        3.63      1.17 o 
  11   3   1        0.64        1.64      1.25 o 
  12   3   1        1.40        1.86      1.64 o 
 -13   4   1        0.68        0.57      1.62 o 
 -12   4   1        2.48        2.77      1.67 o 
 -11   4   1        8.06        6.52      1.19 o 
 -10   4   1       29.83       24.98      1.64 o 
  -9   4   1        9.41       13.26      1.26 o 
  -8   4   1       49.42       44.87      1.82 o 
  -7   4   1       22.08       16.97      0.88 o 
  -6   4   1       16.22       20.07      0.91 o 
  -5   4   1      121.60      132.87      2.27 o 
  -4   4   1      212.66      262.02      2.51 o 
  -3   4   1       48.11       64.07      1.02 o 
  -2   4   1       19.81       19.81      0.47 o 
  -1   4   1      363.86      398.02      4.74 o 
   0   4   1     1136.48     1294.90      9.64 o 
   1   4   1      975.35     1120.05      9.93 o 
   2   4   1      998.05     1203.38     10.72 o 
   3   4   1      649.60      668.34      6.80 o 
   4   4   1       10.05       10.43      0.59 o 
   5   4   1        3.56        4.04      0.50 o 
   6   4   1      321.91      292.62      4.50 o 
   7   4   1       98.09       87.02      2.53 o 
   8   4   1        0.10        0.29      0.67 o 
   9   4   1        3.32        4.80      1.02 o 
  10   4   1        0.06       -0.80      1.05 o 
  11   4   1        6.11        6.27      2.58 o 
  12   4   1        0.15        1.20      1.63 o 
 -13   5   1        0.11        1.22      2.57 o 
 -12   5   1       10.35        8.37      3.50 o 
 -11   5   1        8.28       11.25      1.40 o 
 -10   5   1       13.99        9.00      1.21 o 
  -9   5   1      120.78      115.23      3.12 o 
  -8   5   1      101.64      120.91      3.69 o 
  -7   5   1      143.69      155.84      2.63 o 
  -6   5   1       75.34       94.18      1.98 o 
  -5   5   1       47.65       50.68      1.24 o 
  -4   5   1        1.82        1.40      0.36 o 
  -3   5   1        9.42       10.38      0.48 o 
  -2   5   1      266.18      285.12      2.83 o 
  -1   5   1       63.76       70.48      1.09 o 
   0   5   1        9.18        8.15      0.37 o 
   1   5   1       64.87       96.60      1.40 o 
   2   5   1       76.11      101.88      1.51 o 
   3   5   1        1.29        1.16      0.27 o 
   4   5   1        1.73        1.25      0.32 o 
   5   5   1       10.81        8.86      0.80 o 
   6   5   1       18.05       13.46      1.02 o 
   7   5   1        2.65        1.81      0.74 o 
   8   5   1        4.64        3.00      1.24 o 
   9   5   1        6.90        6.74      1.95 o 
  10   5   1        0.01       -1.70      1.88 o 
  11   5   1        3.22        2.90      1.76 o 
 -12   6   1        3.71        4.16      1.77 o 
 -11   6   1        1.39        0.82      0.96 o 
 -10   6   1        0.14        0.45      0.78 o 
  -9   6   1       18.63       18.07      1.94 o 
  -8   6   1       31.28       26.62      1.60 o 
  -7   6   1       14.43       16.44      1.36 o 
  -6   6   1       18.92       22.03      1.04 o 
  -5   6   1        9.07       10.70      0.59 o 
  -4   6   1        3.49        5.11      0.49 o 
  -3   6   1      107.15      126.05      1.78 o 
  -2   6   1        0.10        1.41      0.28 o 
  -1   6   1       96.10      107.12      1.99 o 
   0   6   1      224.01      233.86      3.47 o 
   1   6   1        7.70       10.60      0.63 o 
   2   6   1       83.08       88.79      1.70 o 
   3   6   1        7.52        6.52      0.60 o 
   4   6   1       41.24       51.19      1.55 o 
   5   6   1      137.91      127.85      2.65 o 
   6   6   1        3.07        1.80      0.74 o 
   7   6   1       14.60       16.67      1.63 o 
   8   6   1        4.89        4.69      1.05 o 
   9   6   1        4.66        4.29      1.36 o 
  10   6   1        8.54       11.41      2.46 o 
  11   6   1        0.37       -1.30      1.48 o 
 -12   7   1       10.90       12.61      2.26 o 
 -11   7   1        2.30        2.68      1.60 o 
 -10   7   1        1.44        0.75      0.87 o 
  -9   7   1        1.81        4.08      1.00 o 
  -8   7   1       35.66       39.03      2.14 o 
  -7   7   1        6.79        8.15      1.16 o 
  -6   7   1       12.89       10.06      1.14 o 
  -5   7   1       79.64       78.39      1.57 o 
  -4   7   1      175.88      183.72      3.45 o 
  -3   7   1       91.69       96.58      1.68 o 
  -2   7   1        4.52        5.12      0.49 o 
  -1   7   1        0.75       -0.27      0.27 o 
   0   7   1       27.34       21.45      0.70 o 
   1   7   1        0.09        0.80      0.35 o 
   2   7   1       10.62        5.74      0.65 o 
   3   7   1      158.85      145.03      2.76 o 
   4   7   1       82.09       71.40      2.13 o 
   5   7   1       24.23       17.07      1.47 o 
   6   7   1        0.28       -0.63      0.63 o 
   7   7   1        3.44        2.44      1.11 o 
   8   7   1        3.44        5.50      1.27 o 
   9   7   1        1.29        2.10      1.18 o 
  10   7   1        1.74        2.89      2.35 o 
 -12   8   1        0.19        0.36      1.65 o 
 -11   8   1        0.01       -0.69      1.39 o 
 -10   8   1        0.21        0.06      0.84 o 
  -9   8   1        8.28        8.40      1.22 o 
  -8   8   1       31.87       26.80      1.87 o 
  -7   8   1       53.03       56.21      2.65 o 
  -6   8   1        2.32        2.14      0.73 o 
  -5   8   1        6.42        7.04      1.03 o 
  -4   8   1        2.62       -0.50      0.50 o 
  -3   8   1      152.20      149.58      2.52 o 
  -2   8   1      109.76      113.24      2.10 o 
  -1   8   1       23.12       20.52      0.93 o 
   0   8   1      215.12      175.86      3.21 o 
   1   8   1        3.62        8.29      0.91 o 
   2   8   1       21.61       23.21      1.13 o 
   3   8   1       50.02       38.29      1.67 o 
   4   8   1      173.72      155.32      3.54 o 
   5   8   1       18.22       16.63      1.31 o 
   6   8   1        3.83        4.38      1.11 o 
   7   8   1        6.98        4.60      1.59 o 
   8   8   1        0.02       -0.16      1.34 o 
   9   8   1       13.46       12.65      2.38 o 
 -11   9   1        2.06        2.49      1.70 o 
 -10   9   1        0.05       -0.60      1.26 o 
  -9   9   1        1.53        0.65      1.05 o 
  -8   9   1       17.23       17.05      1.70 o 
  -7   9   1        6.83        3.49      1.06 o 
  -6   9   1        1.48        1.01      0.77 o 
  -5   9   1        8.46       11.07      1.28 o 
  -4   9   1        4.48        4.24      1.62 o 
  -3   9   1        0.28       -0.61      0.61 o 
  -2   9   1       57.10       46.63      2.46 o 
  -1   9   1       63.36       56.63      2.00 o 
   0   9   1      313.27      299.63      5.32 o 
   1   9   1       43.41       43.13      2.41 o 
   2   9   1        1.16        1.33      0.70 o 
   3   9   1        3.17        4.06      0.92 o 
   4   9   1        4.40        5.44      0.97 o 
   5   9   1        0.04       -0.02      0.78 o 
   6   9   1        0.01       -0.28      0.92 o 
   7   9   1        1.89        3.92      2.16 o 
   8   9   1       39.37       45.59      3.49 o 
   9   9   1        1.81        1.88      1.72 o 
 -11  10   1        0.56        1.05      1.67 o 
 -10  10   1        0.68        0.48      1.47 o 
  -9  10   1        0.69        0.14      1.25 o 
  -8  10   1        0.09       -0.60      1.00 o 
  -7  10   1        6.85        4.07      1.54 o 
  -6  10   1        0.02       -0.16      0.77 o 
  -5  10   1        9.77       10.47      1.37 o 
  -4  10   1       28.65       20.79      1.63 o 
  -3  10   1       28.04       28.77      2.09 o 
  -2  10   1       14.88       16.77      1.27 o 
  -1  10   1        7.60        5.33      0.92 o 
   0  10   1        0.55        0.93      0.70 o 
   1  10   1       14.25       13.12      1.21 o 
   2  10   1        0.02       -0.31      0.88 o 
   3  10   1        0.96        1.90      0.82 o 
   4  10   1       35.56       34.79      1.92 o 
   5  10   1        1.33        1.36      1.37 o 
   6  10   1        0.52        2.04      1.49 o 
   7  10   1        8.54        9.35      2.70 o 
   8  10   1        8.61       10.40      2.31 o 
 -10  11   1        0.37        0.76      1.57 o 
  -9  11   1        5.48        1.01      1.77 o 
  -8  11   1        9.70       11.44      2.05 o 
  -7  11   1       25.48       26.61      1.81 o 
  -6  11   1        3.08        4.64      1.04 o 
  -5  11   1        2.04        4.36      1.14 o 
  -4  11   1        0.42       -0.37      0.86 o 
  -3  11   1        4.17        4.35      0.97 o 
  -2  11   1        9.49        8.34      1.10 o 
  -1  11   1       33.16       29.78      1.68 o 
   0  11   1        1.68        1.09      0.76 o 
   1  11   1        0.86        1.49      0.82 o 
   2  11   1        0.49        0.51      1.01 o 
   3  11   1        0.62       -0.95      0.95 o 
   4  11   1       25.62       24.96      2.55 o 
   5  11   1        2.41        0.73      2.70 o 
   6  11   1       19.63       15.42      4.02 o 
   7  11   1        1.38        0.31      1.66 o 
  -9  12   1        1.31        0.90      1.61 o 
  -8  12   1        8.28        7.41      1.94 o 
  -7  12   1        1.00        1.12      1.18 o 
  -6  12   1        3.56        3.60      1.26 o 
  -5  12   1        1.33       -0.48      1.03 o 
  -4  12   1        8.47        7.35      1.41 o 
  -3  12   1        0.71        0.26      0.83 o 
  -2  12   1        0.28       -0.75      1.24 o 
  -1  12   1        2.42        2.69      0.97 o 
   0  12   1        7.20        7.08      1.18 o 
   1  12   1        6.24        6.11      1.41 o 
   2  12   1        4.71        6.20      1.43 o 
   3  12   1       12.29       12.11      2.10 o 
   4  12   1        9.64       15.37      2.43 o 
   5  12   1        0.00       -1.52      1.52 o 
   6  12   1       12.53       11.16      2.44 o 
  -8  13   1        0.04       -0.79      1.59 o 
  -7  13   1        0.27        1.39      1.26 o 
  -6  13   1        0.91       -0.39      1.16 o 
  -5  13   1        0.47        0.44      1.37 o 
  -4  13   1        2.25        1.17      1.49 o 
  -3  13   1        0.31       -0.95      0.95 o 
  -2  13   1        0.30       -0.41      0.99 o 
  -1  13   1        4.96        8.32      1.48 o 
   0  13   1        0.46        1.67      1.52 o 
   1  13   1        6.43        6.84      1.86 o 
   2  13   1        0.43       -1.40      1.40 o 
   3  13   1        6.66        9.57      2.14 o 
   4  13   1        0.03        0.60      2.43 o 
  -6  14   1        0.01       -0.66      1.28 o 
  -5  14   1        0.29       -0.53      1.53 o 
  -4  14   1        9.73       12.38      2.38 o 
  -3  14   1        4.90        3.87      1.71 o 
  -2  14   1        1.45        0.46      1.53 o 
  -1  14   1        1.81        2.09      1.84 o 
   0  14   1        0.32       -1.20      2.24 o 
   1  14   1        0.46        0.69      2.40 o 
   2  14   1        0.16       -1.35      3.56 o 
  -2  15   1        0.09       -1.36      2.27 o 
   1 -15   2        0.19       -0.97      1.89 o 
   2 -15   2        4.65        4.72      1.91 o 
   3 -15   2        4.30        0.16      1.66 o 
  -3 -14   2        4.29        1.71      1.70 o 
  -2 -14   2        0.50        0.47      1.48 o 
  -1 -14   2        0.05       -0.04      0.99 o 
   0 -14   2        0.12       -0.22      0.98 o 
   1 -14   2        1.48        1.99      1.07 o 
   2 -14   2        0.27        2.13      1.09 o 
   3 -14   2        8.86        6.25      1.57 o 
   4 -14   2        1.82        0.37      1.24 o 
   5 -14   2        0.04        0.04      1.32 o 
   6 -14   2        1.61        2.27      1.46 o 
  -5 -13   2        3.67        9.58      3.25 o 
  -4 -13   2        0.22       -0.12      1.58 o 
  -3 -13   2        4.30        4.89      1.25 o 
  -2 -13   2       15.46       15.43      1.66 o 
  -1 -13   2       20.94       20.65      1.76 o 
   0 -13   2        3.36        2.70      1.03 o 
   1 -13   2        0.02       -0.78      0.78 o 
   2 -13   2        0.67        1.79      0.93 o 
   3 -13   2        2.48        1.72      1.22 o 
   4 -13   2        0.19        1.75      1.19 o 
   5 -13   2        6.57        5.88      1.62 o 
   6 -13   2        4.73        8.09      1.60 o 
   7 -13   2        2.38        1.34      1.28 o 
   8 -13   2        9.70        9.80      1.86 o 
  -6 -12   2        0.34       -0.95      1.45 o 
  -5 -12   2        0.35        0.10      1.20 o 
  -4 -12   2       20.45       25.29      1.92 o 
  -3 -12   2        4.18        3.38      1.08 o 
  -2 -12   2        3.63        2.68      1.01 o 
  -1 -12   2        0.43       -0.71      0.71 o 
   0 -12   2        2.29        2.09      1.41 o 
   1 -12   2        0.58        1.76      1.09 o 
   2 -12   2        1.43       -0.68      0.71 o 
   3 -12   2       33.92       33.72      2.15 o 
   4 -12   2        7.91       10.41      1.54 o 
   5 -12   2        1.60        3.04      1.15 o 
   6 -12   2        0.11        0.12      1.01 o 
   7 -12   2        1.43        2.64      1.07 o 
   8 -12   2        2.46        2.06      1.43 o 
   9 -12   2        0.03        0.32      1.99 o 
  -7 -11   2        5.13        2.45      1.81 o 
  -6 -11   2        2.18        3.28      1.24 o 
  -5 -11   2        0.96        0.55      1.00 o 
  -4 -11   2        4.86        5.85      1.17 o 
  -3 -11   2       24.74       21.98      1.87 o 
  -2 -11   2        0.00       -0.13      0.78 o 
  -1 -11   2        5.49        4.54      0.98 o 
   0 -11   2       14.68       18.01      1.49 o 
   1 -11   2        1.61        2.43      0.80 o 
   2 -11   2       15.87       19.19      1.39 o 
   3 -11   2        0.39       -0.02      0.85 o 
   4 -11   2       22.12       19.13      1.67 o 
   5 -11   2        9.20        8.06      1.59 o 
   6 -11   2        0.33        1.65      1.02 o 
   7 -11   2       11.99       12.88      1.40 o 
   8 -11   2        0.02        0.51      1.09 o 
   9 -11   2        0.76        0.81      1.14 o 
  10 -11   2        1.17        0.62      1.93 o 
  -8 -10   2       13.24       15.79      4.96 o 
  -7 -10   2       27.34       28.60      2.04 o 
  -6 -10   2        3.85        3.04      1.04 o 
  -5 -10   2        3.79        4.30      1.05 o 
  -4 -10   2        0.04        0.61      0.77 o 
  -3 -10   2        6.62        3.49      0.89 o 
  -2 -10   2        0.54       -0.06      0.68 o 
  -1 -10   2       19.01       19.41      1.36 o 
   0 -10   2        7.74       10.00      1.09 o 
   1 -10   2       43.68       44.86      1.86 o 
   2 -10   2      104.86      108.16      2.85 o 
   3 -10   2        1.88        1.96      0.77 o 
   4 -10   2        5.90        4.51      1.68 o 
   5 -10   2        6.48        3.34      1.08 o 
   6 -10   2        4.79        5.48      1.16 o 
   7 -10   2       13.83       10.90      1.29 o 
   8 -10   2        0.27        1.30      1.38 o 
   9 -10   2        0.00       -0.91      0.91 o 
  10 -10   2        1.91        1.59      1.24 o 
  11 -10   2        0.00        0.06      1.52 o 
  -9  -9   2        1.43        4.13      1.98 o 
  -8  -9   2       12.24       15.25      1.98 o 
  -7  -9   2       10.43       11.79      1.64 o 
  -6  -9   2        8.12        7.98      1.38 o 
  -5  -9   2        1.44        1.78      0.84 o 
  -4  -9   2       27.03       25.39      1.71 o 
  -3  -9   2        0.40        1.18      0.73 o 
  -2  -9   2       36.92       35.29      1.90 o 
  -1  -9   2       35.36       34.57      1.41 o 
   0  -9   2        2.41        0.98      0.64 o 
   1  -9   2       13.29        7.93      0.77 o 
   2  -9   2        0.95        0.52      0.51 o 
   3  -9   2        1.77        1.03      0.67 o 
   4  -9   2        8.10        8.22      0.92 o 
   5  -9   2       71.18       57.89      2.00 o 
   6  -9   2        3.87        1.73      0.76 o 
   7  -9   2       21.45       20.58      1.44 o 
   8  -9   2        0.09       -0.79      0.79 o 
   9  -9   2        0.02        0.25      1.00 o 
  10  -9   2        2.22        4.27      1.38 o 
  11  -9   2        0.90        1.26      1.35 o 
 -10  -8   2        0.15       -1.57      1.57 o 
  -9  -8   2        2.80        3.30      1.76 o 
  -8  -8   2        1.70        0.50      1.04 o 
  -7  -8   2        0.66        1.43      0.98 o 
  -6  -8   2       10.86        8.24      1.69 o 
  -5  -8   2       88.98       91.18      3.13 o 
  -4  -8   2      163.29      156.04      4.03 o 
  -3  -8   2       27.53       31.16      1.31 o 
  -2  -8   2      272.70      241.95      3.91 o 
  -1  -8   2       53.43       48.86      1.39 o 
   0  -8   2      116.75      138.05      1.92 o 
   1  -8   2        8.42       11.53      0.63 o 
   2  -8   2       27.84       28.93      0.96 o 
   3  -8   2       90.16      100.18      2.14 o 
   4  -8   2       55.39       55.51      1.60 o 
   5  -8   2       19.58       16.89      1.01 o 
   6  -8   2      232.71      216.25      3.73 o 
   7  -8   2       16.18       18.35      1.52 o 
   8  -8   2        1.24        1.62      0.93 o 
   9  -8   2        0.14        1.46      1.00 o 
  10  -8   2        0.05       -0.69      0.92 o 
  11  -8   2        0.08        0.08      1.15 o 
  12  -8   2        0.90        3.95      5.08 o 
 -10  -7   2        0.00       -1.04      1.18 o 
  -9  -7   2        0.03        0.49      1.07 o 
  -8  -7   2        4.00        5.12      1.28 o 
  -7  -7   2        5.30        4.62      0.96 o 
  -6  -7   2       32.38       34.47      1.96 o 
  -5  -7   2      147.00      125.11      3.55 o 
  -4  -7   2       23.96       24.83      1.30 o 
  -3  -7   2       21.93       20.62      1.18 o 
  -2  -7   2       54.04       41.38      1.09 o 
  -1  -7   2        8.82        7.03      0.49 o 
   0  -7   2       32.12       28.53      0.73 o 
   1  -7   2       16.97       14.05      0.60 o 
   2  -7   2        1.72        2.25      0.37 o 
   3  -7   2        6.98        6.40      0.52 o 
   4  -7   2        1.88        1.40      0.39 o 
   5  -7   2      191.59      194.72      3.25 o 
   6  -7   2       67.74       72.61      1.73 o 
   7  -7   2        7.33        6.37      0.81 o 
   8  -7   2       16.12       14.60      1.46 o 
   9  -7   2        0.14       -0.48      0.78 o 
  10  -7   2        0.18        0.77      0.97 o 
  11  -7   2        4.70        2.91      1.22 o 
  12  -7   2        1.37        0.89      1.25 o 
 -11  -6   2        4.94        0.96      1.74 o 
 -10  -6   2        0.46       -0.08      1.26 o 
  -9  -6   2        0.35        0.50      0.99 o 
  -8  -6   2        1.88        0.76      0.99 o 
  -7  -6   2       16.02       17.05      1.56 o 
  -6  -6   2        5.35        3.44      0.83 o 
  -5  -6   2      139.00      115.63      2.47 o 
  -4  -6   2      588.44      560.62      7.15 o 
  -3  -6   2        5.96        5.24      0.54 o 
  -2  -6   2       45.38       38.72      1.04 o 
  -1  -6   2      480.28      500.57      4.90 o 
   0  -6   2      180.06      185.48      2.04 o 
   1  -6   2        9.47        6.57      0.36 o 
   2  -6   2       95.58      106.39      1.51 o 
   3  -6   2      259.28      276.90      3.21 o 
   4  -6   2       72.18       59.69      1.22 o 
   5  -6   2        0.05       -0.17      0.32 o 
   6  -6   2       68.25       61.07      1.49 o 
   7  -6   2       54.67       60.76      3.12 o 
   8  -6   2       16.29       14.65      1.21 o 
   9  -6   2       11.94       18.08      1.97 o 
  10  -6   2        0.03        2.27      1.04 o 
  11  -6   2        5.42        8.86      1.50 o 
  12  -6   2        3.16       -0.79      1.11 o 
 -11  -5   2        1.02        0.82      1.28 o 
 -10  -5   2        0.13       -0.21      1.03 o 
  -9  -5   2       16.71       18.20      1.78 o 
  -8  -5   2       11.79       12.95      1.30 o 
  -7  -5   2        4.98        5.32      0.93 o 
  -6  -5   2       32.21       28.21      1.26 o 
  -5  -5   2       19.79       15.68      0.83 o 
  -4  -5   2       60.81       63.73      1.30 o 
  -3  -5   2       33.87       40.77      1.04 o 
  -2  -5   2       12.66       11.35      0.56 o 
  -1  -5   2       46.02       59.32      0.95 o 
   0  -5   2      185.33      178.06      1.88 o 
   1  -5   2       90.98       83.85      1.20 o 
   2  -5   2      303.09      291.54      3.45 o 
   3  -5   2       41.11       31.08      0.80 o 
   4  -5   2       64.31       69.62      1.25 o 
   5  -5   2       81.45       94.61      1.48 o 
   6  -5   2      202.73      191.63      2.43 o 
   7  -5   2      398.03      444.78      6.06 o 
   8  -5   2      303.91      278.94      4.49 o 
   9  -5   2       10.30       17.40      1.34 o 
  10  -5   2        0.47        1.16      1.16 o 
  11  -5   2        0.14        0.66      1.03 o 
  12  -5   2        4.22        4.74      1.41 o 
 -12  -4   2        9.35        7.59      2.21 o 
 -11  -4   2        2.05        4.91      2.99 o 
 -10  -4   2       28.37       29.11      3.14 o 
  -9  -4   2        0.37        0.09      0.88 o 
  -8  -4   2       69.08       68.12      2.35 o 
  -7  -4   2      154.76      140.38      3.27 o 
  -6  -4   2       92.17       86.36      2.03 o 
  -5  -4   2      104.90      106.08      1.76 o 
  -4  -4   2      182.69      175.77      2.33 o 
  -3  -4   2      133.05      165.81      2.29 o 
  -2  -4   2        7.67        8.68      0.41 o 
  -1  -4   2      251.79      259.61      2.51 o 
   0  -4   2      426.66      426.84      3.59 o 
   1  -4   2       89.97       94.40      1.13 o 
   2  -4   2      363.30      385.17      3.67 o 
   3  -4   2     1145.33     1285.74     11.90 o 
   4  -4   2        0.26        0.40      0.24 o 
   5  -4   2        0.34        0.14      0.27 o 
   6  -4   2       12.04        8.93      0.58 o 
   7  -4   2        0.19        0.93      0.55 o 
   8  -4   2       49.96       52.12      1.68 o 
   9  -4   2       46.28       46.21      1.94 o 
  10  -4   2        2.88        2.11      0.95 o 
  11  -4   2        0.19       -0.82      0.94 o 
  12  -4   2        2.77        4.63      1.31 o 
  13  -4   2        0.63        2.25      1.60 o 
 -12  -3   2        6.62        6.44      2.01 o 
 -11  -3   2       21.17       23.62      2.35 o 
 -10  -3   2        0.53        1.23      1.30 o 
  -9  -3   2        2.79        2.00      0.96 o 
  -8  -3   2       69.88       67.34      2.28 o 
  -7  -3   2       26.69       23.64      1.17 o 
  -6  -3   2       15.53       12.79      0.94 o 
  -5  -3   2        1.44        0.16      0.31 o 
  -4  -3   2       81.41       57.71      1.11 o 
  -3  -3   2     1635.60     1843.06     15.12 o 
  -2  -3   2        0.22       -0.09      0.17 o 
  -1  -3   2      120.31      127.68      1.35 o 
   0  -3   2       15.75       17.48      0.38 o 
   1  -3   2      418.53      410.92      3.37 o 
   2  -3   2      687.83      697.13      6.17 o 
   3  -3   2      528.28      580.12      5.60 o 
   4  -3   2       78.33       71.13      1.14 o 
   5  -3   2       74.88      101.15      1.54 o 
   6  -3   2       42.13       44.63      1.00 o 
   7  -3   2      125.92      120.65      2.19 o 
   8  -3   2       84.41       77.51      1.84 o 
   9  -3   2        5.46        2.89      0.81 o 
  10  -3   2       11.41        7.83      1.28 o 
  11  -3   2       14.85       18.51      1.80 o 
  12  -3   2        0.14        2.41      1.17 o 
  13  -3   2        0.01        3.37      1.69 o 
 -12  -2   2        3.60        8.21      2.53 o 
 -11  -2   2       14.37       24.06      2.09 o 
 -10  -2   2       14.80       12.53      1.36 o 
  -9  -2   2       18.77       18.19      1.40 o 
  -8  -2   2        0.35       -0.13      0.66 o 
  -7  -2   2        7.18        9.26      0.82 o 
  -6  -2   2        2.97        4.04      0.81 o 
  -5  -2   2        3.31        0.27      0.29 o 
  -4  -2   2      166.34      187.45      2.60 o 
  -3  -2   2      523.45      542.04      4.77 o 
  -2  -2   2       88.35      104.23      1.17 o 
  -1  -2   2       83.95       88.89      0.94 o 
   0  -2   2      170.52      176.03      1.50 o 
   1  -2   2        9.30        7.59      0.20 o 
   2  -2   2      747.59      728.35      6.34 o 
   3  -2   2      239.27      236.46      2.50 o 
   4  -2   2      311.20      323.64      3.68 o 
   5  -2   2      232.96      249.77      3.02 o 
   6  -2   2       66.88       63.60      1.26 o 
   7  -2   2       36.78       29.01      1.18 o 
   8  -2   2        3.72        4.47      0.70 o 
   9  -2   2        5.30        4.57      0.88 o 
  10  -2   2        0.84        0.71      1.09 o 
  11  -2   2        1.63        1.49      1.00 o 
  12  -2   2        1.33        2.94      1.26 o 
  13  -2   2        0.14        1.21      1.64 o 
 -13  -1   2       19.30       25.69      2.99 o 
 -12  -1   2        4.07        1.55      1.24 o 
 -11  -1   2        4.31        4.44      1.43 o 
 -10  -1   2        0.36       -0.23      0.74 o 
  -9  -1   2        0.12       -0.01      0.69 o 
  -8  -1   2      149.45      118.59      2.94 o 
  -7  -1   2       13.97       12.52      0.86 o 
  -6  -1   2      191.44      203.30      2.96 o 
  -5  -1   2       21.38       17.08      1.04 o 
  -4  -1   2        1.63        0.70      0.23 o 
  -3  -1   2     1199.79     1319.48     10.86 o 
  -2  -1   2      760.57      800.99      6.27 o 
  -1  -1   2       71.01       68.08      0.69 o 
   0  -1   2      141.91      170.16      1.87 o 
   1  -1   2        1.93        0.41      0.18 o 
   2  -1   2       63.57       76.05      0.93 o 
   3  -1   2      155.12      147.59      1.71 o 
   4  -1   2      249.27      244.83      2.72 o 
   5  -1   2      145.18      192.89      2.39 o 
   6  -1   2      121.83      127.43      1.91 o 
   7  -1   2      277.24      277.62      4.17 o 
   8  -1   2       13.33       10.43      0.88 o 
   9  -1   2        0.27        0.39      0.64 o 
  10  -1   2        2.18        1.20      0.93 o 
  11  -1   2       21.11       25.10      2.04 o 
  12  -1   2        0.13        0.90      1.13 o 
  13  -1   2        0.44        0.14      1.69 o 
 -13   0   2        0.31       -1.13      1.65 o 
 -12   0   2        0.99        0.48      1.17 o 
 -11   0   2        1.08       -0.71      0.94 o 
 -10   0   2        2.92        4.94      0.99 o 
  -9   0   2      181.97      161.49      3.71 o 
  -8   0   2        6.14        4.87      0.77 o 
  -7   0   2       86.48       78.40      2.27 o 
  -6   0   2        0.03       -0.05      0.26 o 
  -5   0   2     1070.59     1105.15     11.48 o 
  -4   0   2       13.50       15.53      0.47 o 
  -3   0   2      956.64      860.78      7.20 o 
  -2   0   2     5271.03     5172.16     39.43 o 
  -1   0   2      359.63      327.81      2.96 o 
   0   0   2     3248.73     3280.94     80.32 o 
   1   0   2      352.63      335.58      4.44 o 
   2   0   2     3542.22     3264.40     27.69 o 
   3   0   2       25.63       31.16      0.59 o 
   4   0   2     1003.28     1001.06      8.93 o 
   5   0   2      242.67      297.37      3.17 o 
   6   0   2       41.31       31.19      0.90 o 
   7   0   2      216.39      184.65      3.17 o 
   8   0   2      125.90      127.82      2.65 o 
   9   0   2        0.77        0.02      0.64 o 
  10   0   2        0.04       -0.14      1.05 o 
  11   0   2        1.92        0.55      1.06 o 
  12   0   2        9.80       13.46      2.34 o 
 -13   1   2       18.92       23.11      2.85 o 
 -12   1   2        0.03       -0.06      1.08 o 
 -11   1   2        0.26        0.00      0.94 o 
 -10   1   2        1.99        1.40      0.82 o 
  -9   1   2       77.57       74.92      2.41 o 
  -8   1   2        4.52        2.77      0.85 o 
  -7   1   2       14.03       12.86      0.84 o 
  -6   1   2       28.56       39.21      1.09 o 
  -5   1   2       86.78       81.88      1.46 o 
  -4   1   2        0.34        1.87      0.25 o 
  -3   1   2       96.11       78.54      0.96 o 
  -2   1   2     1518.93     1627.46     11.76 o 
  -1   1   2     1173.99     1101.92      8.86 o 
   0   1   2     2447.14     2272.09     16.79 o 
   1   1   2     3647.43     3507.16     28.14 o 
   2   1   2        6.78        6.82      0.36 o 
   3   1   2      707.41      766.15      6.87 o 
   4   1   2        0.31       -0.08      0.23 o 
   5   1   2      237.43      257.46      2.86 o 
   6   1   2       87.19       89.35      1.50 o 
   7   1   2      248.43      240.92      3.57 o 
   8   1   2        0.37       -0.27      0.54 o 
   9   1   2        0.08        0.06      0.62 o 
  10   1   2       10.18       15.78      1.62 o 
  11   1   2        0.15       -0.83      0.99 o 
  12   1   2       12.73       15.67      2.00 o 
 -13   2   2        0.28        0.02      2.89 o 
 -12   2   2        2.73        2.82      1.29 o 
 -11   2   2        0.04        1.48      1.08 o 
 -10   2   2        8.89        9.16      1.16 o 
  -9   2   2        0.25       -0.57      0.57 o 
  -8   2   2        3.89        5.44      0.72 o 
  -7   2   2        1.56        1.00      0.35 o 
  -6   2   2        4.01        4.30      0.42 o 
  -5   2   2      294.43      322.19      3.35 o 
  -4   2   2      228.53      240.44      2.27 o 
  -3   2   2        0.47        0.91      0.17 o 
  -2   2   2      316.65      329.86      2.63 o 
  -1   2   2    15846.85    11952.41     79.03 o 
   0   2   2     3291.10     3114.40     22.43 o 
   1   2   2      688.61      683.12      5.69 o 
   2   2   2       64.26       54.07      0.81 o 
   3   2   2       42.36       51.90      1.10 o 
   4   2   2       48.83       49.46      0.92 o 
   5   2   2       11.69       14.29      0.59 o 
   6   2   2      398.33      404.48      4.41 o 
   7   2   2      155.73      152.86      2.90 o 
   8   2   2        0.10       -0.10      0.54 o 
   9   2   2        5.40        4.24      0.91 o 
  10   2   2        7.01        4.49      1.17 o 
  11   2   2       23.93       20.51      2.02 o 
  12   2   2        0.04       -1.19      1.19 o 
 -13   3   2        0.00        0.32      1.56 o 
 -12   3   2        3.28        2.41      1.25 o 
 -11   3   2       33.44       34.29      2.73 o 
 -10   3   2       22.43       25.76      1.63 o 
  -9   3   2        7.80        6.57      1.67 o 
  -8   3   2       12.67       13.56      1.10 o 
  -7   3   2       16.61       17.44      0.96 o 
  -6   3   2        0.01        0.09      0.27 o 
  -5   3   2       52.90       47.91      1.05 o 
  -4   3   2        3.06        2.38      0.27 o 
  -3   3   2       95.82      115.45      1.22 o 
  -2   3   2      338.54      422.08      3.22 o 
  -1   3   2      509.70      511.75      3.80 o 
   0   3   2      865.90      864.70      6.82 o 
   1   3   2      312.30      307.80      2.82 o 
   2   3   2      263.33      271.31      2.77 o 
   3   3   2       71.39       70.75      1.11 o 
   4   3   2       45.14       61.61      1.12 o 
   5   3   2        4.33        1.90      0.39 o 
   6   3   2       15.50       14.82      0.87 o 
   7   3   2      531.78      512.27      7.00 o 
   8   3   2        7.89        4.42      0.87 o 
   9   3   2        1.25       -0.53      0.84 o 
  10   3   2       12.84       20.83      1.88 o 
  11   3   2        6.35        5.54      2.17 o 
  12   3   2        4.91        7.46      1.71 o 
 -13   4   2        0.91        1.36      1.67 o 
 -12   4   2        9.85       10.79      1.75 o 
 -11   4   2        3.07        5.16      1.33 o 
 -10   4   2        1.32       -0.45      0.75 o 
  -9   4   2       83.95       87.93      2.66 o 
  -8   4   2       75.95       75.70      2.28 o 
  -7   4   2       93.61       79.99      1.95 o 
  -6   4   2       33.93       32.02      1.05 o 
  -5   4   2       12.38       14.70      0.68 o 
  -4   4   2       33.53       33.76      0.81 o 
  -3   4   2      217.25      234.32      2.23 o 
  -2   4   2      534.14      616.29      4.63 o 
  -1   4   2       12.55       15.99      0.50 o 
   0   4   2        0.02        0.59      0.18 o 
   1   4   2      140.62      160.70      1.75 o 
   2   4   2      676.73      759.08      6.57 o 
   3   4   2      140.95      135.12      1.79 o 
   4   4   2      304.49      298.89      3.31 o 
   5   4   2      443.39      431.52      4.57 o 
   6   4   2       55.31       65.66      1.90 o 
   7   4   2       70.77       70.89      2.04 o 
   8   4   2        4.86        4.96      0.93 o 
   9   4   2        6.20        9.50      1.44 o 
  10   4   2        5.36        6.13      1.43 o 
  11   4   2        0.01        1.49      1.27 o 
 -13   5   2        4.73        3.64      1.92 o 
 -12   5   2        0.28       -1.17      1.17 o 
 -11   5   2        0.82        1.62      1.09 o 
 -10   5   2       57.94       64.58      2.47 o 
  -9   5   2       30.47       25.98      1.65 o 
  -8   5   2       21.29       27.91      1.50 o 
  -7   5   2        3.92        4.33      0.69 o 
  -6   5   2        0.14        2.12      0.58 o 
  -5   5   2        0.87        0.44      0.26 o 
  -4   5   2       32.74       40.10      0.88 o 
  -3   5   2      175.19      168.23      1.93 o 
  -2   5   2      300.63      328.25      2.84 o 
  -1   5   2      290.03      351.85      3.34 o 
   0   5   2      100.10      125.29      1.53 o 
   1   5   2      213.22      194.54      2.13 o 
   2   5   2      386.45      424.64      4.03 o 
   3   5   2       50.72       56.25      1.06 o 
   4   5   2       53.29       55.64      1.13 o 
   5   5   2       13.13       10.85      0.81 o 
   6   5   2      126.55      134.61      2.80 o 
   7   5   2        3.71        4.29      0.88 o 
   8   5   2       27.88       30.88      2.03 o 
   9   5   2       10.25        8.77      1.49 o 
  10   5   2        0.20        1.06      1.19 o 
  11   5   2       12.54       10.52      2.73 o 
 -12   6   2       23.80       30.51      2.98 o 
 -11   6   2       29.86       30.34      2.62 o 
 -10   6   2        0.00        0.92      0.91 o 
  -9   6   2        9.89       12.20      1.26 o 
  -8   6   2       30.39       29.25      1.61 o 
  -7   6   2       44.82       45.79      2.02 o 
  -6   6   2       12.18       11.62      0.96 o 
  -5   6   2        0.81        0.22      0.28 o 
  -4   6   2      106.08      120.51      1.78 o 
  -3   6   2       95.46       94.93      1.64 o 
  -2   6   2      136.56      155.95      1.80 o 
  -1   6   2      346.52      382.12      3.52 o 
   0   6   2       71.88       85.32      1.28 o 
   1   6   2      156.71      171.89      2.32 o 
   2   6   2       36.74       39.83      0.91 o 
   3   6   2        2.72        3.76      0.43 o 
   4   6   2      184.55      182.33      3.52 o 
   5   6   2        2.33        3.40      0.74 o 
   6   6   2        9.41        6.52      0.97 o 
   7   6   2       29.30       30.31      1.72 o 
   8   6   2        0.33        0.98      1.00 o 
   9   6   2        0.06       -0.95      0.95 o 
  10   6   2        4.88        9.31      2.00 o 
 -12   7   2        3.68        0.19      1.65 o 
 -11   7   2        6.08        3.01      1.28 o 
 -10   7   2        2.84        0.79      1.11 o 
  -9   7   2        4.72        8.25      1.16 o 
  -8   7   2        1.46        2.11      1.01 o 
  -7   7   2      109.95      119.40      4.52 o 
  -6   7   2       29.50       30.35      1.44 o 
  -5   7   2        8.85       10.44      0.84 o 
  -4   7   2       13.53       12.60      0.64 o 
  -3   7   2       36.11       39.95      0.95 o 
  -2   7   2        0.57        0.97      0.31 o 
  -1   7   2        0.54        1.13      0.33 o 
   0   7   2       12.70       11.50      0.56 o 
   1   7   2        0.97        3.83      0.42 o 
   2   7   2       92.37       99.26      1.67 o 
   3   7   2       16.59       15.67      0.98 o 
   4   7   2       70.05       57.97      1.76 o 
   5   7   2       48.28       44.17      2.16 o 
   6   7   2        4.16        7.16      1.08 o 
   7   7   2        3.30        3.51      1.13 o 
   8   7   2       15.29       15.93      2.43 o 
   9   7   2        4.22        4.56      1.68 o 
  10   7   2        0.82        1.23      1.33 o 
 -12   8   2        0.19       -1.02      3.04 o 
 -11   8   2        0.02        0.70      1.20 o 
 -10   8   2        1.47       -0.61      1.04 o 
  -9   8   2       18.55       19.60      1.56 o 
  -8   8   2        2.25        4.24      1.15 o 
  -7   8   2       16.48       14.44      1.45 o 
  -6   8   2       11.76       13.60      1.15 o 
  -5   8   2        3.48        2.67      0.73 o 
  -4   8   2       18.44       14.71      1.55 o 
  -3   8   2      129.22      134.72      2.66 o 
  -2   8   2      191.69      201.82      3.40 o 
  -1   8   2       34.47       28.68      1.22 o 
   0   8   2       10.88       15.22      0.86 o 
   1   8   2       85.81       79.66      1.81 o 
   2   8   2       12.86       14.36      0.96 o 
   3   8   2       12.01       10.82      0.96 o 
   4   8   2        0.03        0.41      0.71 o 
   5   8   2        6.89        7.26      1.03 o 
   6   8   2        9.28       10.68      1.92 o 
   7   8   2       15.87       16.07      4.74 o 
   8   8   2       12.83       16.43      2.32 o 
   9   8   2        6.43        9.55      2.16 o 
 -11   9   2        0.22        1.57      3.56 o 
 -10   9   2        1.65        3.46      1.27 o 
  -9   9   2        2.25        0.60      2.05 o 
  -8   9   2       79.74       77.10      5.40 o 
  -7   9   2        1.11       -0.11      0.83 o 
  -6   9   2       12.54        9.79      1.14 o 
  -5   9   2       21.28       24.86      1.72 o 
  -4   9   2       11.65       12.14      1.26 o 
  -3   9   2        5.00        5.27      1.14 o 
  -2   9   2      146.46      153.32      2.99 o 
  -1   9   2        6.17        7.56      0.83 o 
   0   9   2        0.62        1.28      0.60 o 
   1   9   2        0.00        0.12      0.59 o 
   2   9   2       42.25       39.50      1.73 o 
   3   9   2        1.68       -0.63      0.63 o 
   4   9   2       18.88       22.63      1.51 o 
   5   9   2        0.05       -0.99      0.99 o 
   6   9   2        0.67       -1.21      2.78 o 
   7   9   2        3.99        4.87      1.59 o 
   8   9   2        0.06        5.05      1.91 o 
   9   9   2        6.00       10.26      3.29 o 
 -11  10   2        0.37        1.68      1.74 o 
 -10  10   2        0.06       -1.06      1.06 o 
  -9  10   2       18.38       18.09      2.35 o 
  -8  10   2       12.13       17.48      2.25 o 
  -7  10   2       19.55       20.05      1.80 o 
  -6  10   2       44.04       36.96      1.87 o 
  -5  10   2        4.77        5.55      1.14 o 
  -4  10   2        7.68        7.76      1.23 o 
  -3  10   2        1.98        0.85      0.68 o 
  -2  10   2        6.70       10.81      1.14 o 
  -1  10   2       51.16       55.51      2.08 o 
   0  10   2       38.86       44.19      2.22 o 
   1  10   2        6.34        5.59      0.95 o 
   2  10   2        3.24        3.24      0.87 o 
   3  10   2        0.02        0.03      1.74 o 
   4  10   2        1.86        1.10      1.19 o 
   5  10   2        0.06        0.58      1.95 o 
   6  10   2        0.59       -0.13      1.44 o 
   7  10   2        4.15        2.58      1.65 o 
   8  10   2        7.23        8.87      2.26 o 
 -10  11   2        1.03       -0.93      2.04 o 
  -9  11   2        0.01       -0.41      1.35 o 
  -8  11   2        5.29        6.39      2.15 o 
  -7  11   2        2.17        1.94      1.36 o 
  -6  11   2        4.43        4.71      1.30 o 
  -5  11   2       11.32       10.33      2.32 o 
  -4  11   2       14.48       16.19      1.61 o 
  -3  11   2        1.29        0.37      0.73 o 
  -2  11   2        0.00       -0.69      0.69 o 
  -1  11   2       10.40       13.09      1.30 o 
   0  11   2        0.03        1.22      0.82 o 
   1  11   2       13.13       11.13      1.48 o 
   2  11   2       22.10       25.85      2.38 o 
   3  11   2       15.02       16.40      2.15 o 
   4  11   2        0.04        0.83      1.34 o 
   5  11   2       26.10       34.39      3.04 o 
   6  11   2        0.09        0.75      1.61 o 
   7  11   2        3.26        7.19      3.96 o 
  -9  12   2        0.67       -0.34      1.44 o 
  -8  12   2        0.29        1.50      1.57 o 
  -7  12   2       11.03       13.79      1.79 o 
  -6  12   2        2.70        2.06      1.90 o 
  -5  12   2       11.58       12.91      2.12 o 
  -4  12   2        0.82        0.30      1.77 o 
  -3  12   2        1.23        1.10      0.96 o 
  -2  12   2        0.37       -0.53      1.13 o 
  -1  12   2       27.87       31.99      2.15 o 
   0  12   2        4.68        8.23      1.75 o 
   1  12   2        7.84        7.02      1.74 o 
   2  12   2        3.45        2.26      1.55 o 
   3  12   2        9.02        8.00      1.94 o 
   4  12   2       37.62       50.94      3.62 o 
   5  12   2        7.33        8.87      2.26 o 
  -8  13   2        0.08       -1.41      1.41 o 
  -7  13   2        1.87        0.54      1.26 o 
  -6  13   2        1.76        2.34      1.29 o 
  -5  13   2        3.57        4.11      1.71 o 
  -4  13   2        1.23       -0.14      1.47 o 
  -3  13   2       15.86       15.32      2.31 o 
  -2  13   2       15.88       15.07      2.28 o 
  -1  13   2        2.75        0.40      1.34 o 
   0  13   2       13.66       12.19      2.28 o 
   1  13   2        8.06        8.64      2.05 o 
   2  13   2        9.29        8.96      2.17 o 
   3  13   2        3.21        2.70      1.84 o 
   4  13   2        0.02        0.55      1.67 o 
  -6  14   2        0.03       -0.78      1.81 o 
  -5  14   2        0.24        3.92      1.81 o 
  -4  14   2        0.92       -0.79      1.50 o 
  -3  14   2        5.03        3.23      1.69 o 
  -2  14   2        1.25        1.01      1.54 o 
  -1  14   2        0.00       -0.18      1.54 o 
   0  14   2        1.40        1.68      1.62 o 
   1  14   2        3.16        0.40      1.59 o 
   2  14   2        1.09        1.12      1.55 o 
   1 -15   3        1.12       -0.44      1.73 o 
   2 -15   3        1.21        1.63      1.76 o 
   3 -15   3        0.00        0.38      1.56 o 
  -3 -14   3        1.48        3.67      2.58 o 
  -2 -14   3        3.23        1.44      1.42 o 
  -1 -14   3       13.57       13.90      2.00 o 
   0 -14   3        9.12       10.55      1.48 o 
   1 -14   3        0.07        1.67      1.03 o 
   2 -14   3        3.11        3.44      1.14 o 
   3 -14   3        0.24       -0.20      1.20 o 
   4 -14   3        4.66        5.24      1.54 o 
   5 -14   3        0.92        0.92      1.69 o 
   6 -14   3        1.10        2.43      2.32 o 
  -4 -13   3       14.81       16.99      2.79 o 
  -3 -13   3       20.88       23.53      1.96 o 
  -2 -13   3        0.86       -0.31      0.91 o 
  -1 -13   3        4.00        2.14      1.06 o 
   0 -13   3        7.46       10.24      1.39 o 
   1 -13   3        2.64        2.18      0.98 o 
   2 -13   3        6.87        6.17      1.14 o 
   3 -13   3        3.41        4.75      1.77 o 
   4 -13   3        5.16        5.41      1.39 o 
   5 -13   3        2.95        3.31      1.48 o 
   6 -13   3        1.06        2.39      1.31 o 
   7 -13   3        2.99        5.20      1.56 o 
   8 -13   3        4.74        2.89      1.91 o 
  -6 -12   3        0.17       -1.07      1.51 o 
  -5 -12   3        0.49       -0.11      1.00 o 
  -4 -12   3        0.45        0.78      1.01 o 
  -3 -12   3       21.38       24.87      1.83 o 
  -2 -12   3        3.95        5.11      1.09 o 
  -1 -12   3        1.02        0.07      0.80 o 
   0 -12   3        3.26        3.13      0.99 o 
   1 -12   3        7.65        9.04      1.22 o 
   2 -12   3       28.33       32.20      2.72 o 
   3 -12   3       33.43       28.88      2.06 o 
   4 -12   3        7.67        6.17      1.35 o 
   5 -12   3        0.30       -0.91      0.91 o 
   6 -12   3        0.31        1.75      1.12 o 
   7 -12   3        3.68        3.56      1.09 o 
   8 -12   3       16.30       13.78      2.62 o 
   9 -12   3        3.56        3.06      1.90 o 
  -7 -11   3       10.42        7.05      2.06 o 
  -6 -11   3        0.02       -0.68      0.97 o 
  -5 -11   3        1.13       -0.15      0.90 o 
  -4 -11   3        2.32        0.91      0.90 o 
  -3 -11   3        2.56        1.45      0.85 o 
  -2 -11   3       26.85       28.86      1.69 o 
  -1 -11   3       11.09        8.99      1.15 o 
   0 -11   3        4.95        4.35      1.27 o 
   1 -11   3        0.73        1.70      0.76 o 
   2 -11   3       11.00        8.78      1.13 o 
   3 -11   3       16.95       13.93      1.48 o 
   4 -11   3        0.13        0.60      1.01 o 
   5 -11   3        5.81        7.57      1.61 o 
   6 -11   3        0.08       -0.62      0.96 o 
   7 -11   3        1.44        1.10      0.92 o 
   8 -11   3        0.24        2.21      1.18 o 
   9 -11   3        0.00        0.55      1.91 o 
  10 -11   3        0.65        0.71      1.58 o 
  -8 -10   3        1.43        5.27      2.48 o 
  -7 -10   3        1.63        1.63      1.08 o 
  -6 -10   3        0.69        0.31      0.87 o 
  -5 -10   3        6.19        6.34      1.12 o 
  -4 -10   3       18.33       19.09      1.50 o 
  -3 -10   3        4.38        4.17      0.91 o 
  -2 -10   3        0.94       -0.50      0.63 o 
  -1 -10   3       11.73        9.38      1.07 o 
   0 -10   3       36.16       34.46      1.43 o 
   1 -10   3       28.07       26.54      1.72 o 
   2 -10   3       11.74        8.88      0.87 o 
   3 -10   3       27.67       37.29      1.67 o 
   4 -10   3        2.02        1.22      0.75 o 
   5 -10   3        0.01       -0.76      0.76 o 
   6 -10   3        1.23        1.31      0.94 o 
   7 -10   3        5.45        2.84      0.94 o 
   8 -10   3        1.27        0.96      1.40 o 
   9 -10   3        7.85       12.63      1.69 o 
  10 -10   3        0.09       -0.08      1.40 o 
  11 -10   3        0.00       -1.08      1.33 o 
  -9  -9   3       14.69       19.88      2.78 o 
  -8  -9   3        8.60       11.19      1.76 o 
  -7  -9   3        0.61        0.72      1.10 o 
  -6  -9   3        0.44       -0.35      0.88 o 
  -5  -9   3        7.55        6.86      1.25 o 
  -4  -9   3       12.39       12.49      1.23 o 
  -3  -9   3        0.58        0.01      0.65 o 
  -2  -9   3        0.13        1.97      0.66 o 
  -1  -9   3      486.84      431.05      5.43 o 
   0  -9   3       16.51       16.82      0.96 o 
   1  -9   3       63.86       55.36      1.54 o 
   2  -9   3       22.63       21.67      1.02 o 
   3  -9   3      107.56      111.30      2.56 o 
   4  -9   3       19.70       14.50      1.00 o 
   5  -9   3       16.72       17.50      1.22 o 
   6  -9   3       89.77       82.31      2.52 o 
   7  -9   3       17.26       14.66      1.71 o 
   8  -9   3        7.81        7.58      1.29 o 
   9  -9   3        6.92        8.80      1.50 o 
  10  -9   3        0.45        0.57      1.42 o 
  11  -9   3        6.76        5.27      1.80 o 
 -10  -8   3       14.08       18.61      5.28 o 
  -9  -8   3       11.16       14.03      1.90 o 
  -8  -8   3        0.28       -0.20      0.99 o 
  -7  -8   3        0.68       -0.27      0.87 o 
  -6  -8   3        3.24        2.11      0.96 o 
  -5  -8   3       71.68       73.26      4.26 o 
  -4  -8   3        5.86        4.50      0.84 o 
  -3  -8   3       65.28       63.36      1.79 o 
  -2  -8   3      104.17      105.93      2.31 o 
  -1  -8   3      441.67      415.26      4.76 o 
   0  -8   3      102.38      108.69      1.99 o 
   1  -8   3        7.27       12.16      0.67 o 
   2  -8   3        0.34        0.44      0.42 o 
   3  -8   3       27.51       28.19      1.14 o 
   4  -8   3       54.48       52.61      1.56 o 
   5  -8   3      132.31      127.67      2.76 o 
   6  -8   3       17.29       15.11      1.04 o 
   7  -8   3       11.06       10.30      0.95 o 
   8  -8   3        0.01        0.22      0.93 o 
   9  -8   3       17.28       18.03      2.01 o 
  10  -8   3        8.76        8.96      1.51 o 
  11  -8   3        4.45        5.77      1.82 o 
  12  -8   3        0.31        0.36      1.61 o 
 -10  -7   3        1.40        1.28      1.32 o 
  -9  -7   3        8.21       11.10      1.70 o 
  -8  -7   3        3.59        4.64      1.20 o 
  -7  -7   3        2.98        2.87      1.02 o 
  -6  -7   3        0.41       -0.64      0.75 o 
  -5  -7   3       23.06       21.78      1.33 o 
  -4  -7   3       25.64       25.41      1.31 o 
  -3  -7   3      146.70      142.67      2.99 o 
  -2  -7   3        0.56        0.98      0.39 o 
  -1  -7   3      391.17      389.71      3.83 o 
   0  -7   3      207.66      195.65      3.00 o 
   1  -7   3       39.52       35.81      0.83 o 
   2  -7   3        0.05        0.86      0.33 o 
   3  -7   3       34.96       34.53      1.04 o 
   4  -7   3       84.28       84.01      1.69 o 
   5  -7   3       45.04       44.26      1.39 o 
   6  -7   3       63.78       57.31      1.54 o 
   7  -7   3       17.67       17.99      1.07 o 
   8  -7   3        1.07       -0.34      0.75 o 
   9  -7   3        0.08       -0.60      1.04 o 
  10  -7   3        2.43        3.71      1.40 o 
  11  -7   3       12.29       15.21      2.34 o 
  12  -7   3        2.02        2.67      1.68 o 
 -11  -6   3        9.17       10.28      2.33 o 
 -10  -6   3        1.22        0.19      1.15 o 
  -9  -6   3        6.07        8.07      1.45 o 
  -8  -6   3       14.62       15.92      1.64 o 
  -7  -6   3        9.25        5.59      0.96 o 
  -6  -6   3       78.29       72.03      2.28 o 
  -5  -6   3       39.09       46.71      1.53 o 
  -4  -6   3       52.15       48.95      1.66 o 
  -3  -6   3       26.30       28.21      0.95 o 
  -2  -6   3        5.72        7.74      0.73 o 
  -1  -6   3      332.81      335.47      3.50 o 
   0  -6   3      473.87      557.07      5.00 o 
   1  -6   3        0.94        0.92      0.28 o 
   2  -6   3       66.79       67.44      1.22 o 
   3  -6   3      230.40      248.54      3.21 o 
   4  -6   3       35.66       47.79      1.18 o 
   5  -6   3       92.44      103.34      1.76 o 
   6  -6   3       38.96       38.71      1.20 o 
   7  -6   3        0.88        0.01      0.54 o 
   8  -6   3       31.52       30.89      1.99 o 
   9  -6   3        0.88        4.36      1.66 o 
  10  -6   3        2.75        1.60      1.06 o 
  11  -6   3        0.22        1.34      1.17 o 
  12  -6   3        3.32        8.91      2.04 o 
 -11  -5   3        0.00       -1.19      1.19 o 
 -10  -5   3        0.13       -0.15      1.02 o 
  -9  -5   3        1.54        0.70      1.04 o 
  -8  -5   3        0.17       -0.23      0.72 o 
  -7  -5   3       29.99       26.29      1.51 o 
  -6  -5   3        7.39        9.03      0.86 o 
  -5  -5   3      321.69      323.00      4.73 o 
  -4  -5   3      222.42      221.50      2.85 o 
  -3  -5   3       12.49        8.20      0.55 o 
  -2  -5   3        1.12        0.28      0.30 o 
  -1  -5   3      202.98      211.61      2.34 o 
   0  -5   3      297.17      313.53      2.97 o 
   1  -5   3        1.02        2.27      0.27 o 
   2  -5   3       10.13        5.77      0.42 o 
   3  -5   3       62.45       79.97      1.42 o 
   4  -5   3        8.54        8.06      0.53 o 
   5  -5   3        3.01        2.95      0.42 o 
   6  -5   3      279.71      269.01      3.35 o 
   7  -5   3       71.50       47.04      1.54 o 
   8  -5   3        5.74        6.93      1.08 o 
   9  -5   3       33.56       26.48      1.77 o 
  10  -5   3        7.17        9.23      1.53 o 
  11  -5   3        2.67        0.09      1.00 o 
  12  -5   3       10.07       14.36      2.29 o 
 -12  -4   3        0.23        2.75      1.85 o 
 -11  -4   3        5.69        7.50      1.62 o 
 -10  -4   3        5.05        8.81      1.48 o 
  -9  -4   3       47.91       47.43      3.10 o 
  -8  -4   3        4.80        5.06      0.95 o 
  -7  -4   3       19.80       18.71      1.13 o 
  -6  -4   3        8.16        5.84      0.71 o 
  -5  -4   3        0.49        0.55      0.35 o 
  -4  -4   3      164.62      191.12      2.46 o 
  -3  -4   3       83.09       79.24      1.24 o 
  -2  -4   3      259.34      255.61      2.85 o 
  -1  -4   3      116.30      133.87      1.56 o 
   0  -4   3      411.52      472.99      3.93 o 
   1  -4   3      138.93      151.81      1.60 o 
   2  -4   3       18.95       10.55      0.45 o 
   3  -4   3       71.99       63.05      1.22 o 
   4  -4   3        0.00        1.63      0.47 o 
   5  -4   3       28.41       31.55      0.86 o 
   6  -4   3      171.39      155.72      2.43 o 
   7  -4   3      730.14      678.59      8.42 o 
   8  -4   3      140.28      121.62      2.37 o 
   9  -4   3        0.83       -0.47      0.73 o 
  10  -4   3        0.55        0.87      0.89 o 
  11  -4   3        3.43        4.85      1.29 o 
  12  -4   3        0.58        3.43      1.64 o 
 -12  -3   3        0.02        1.57      1.37 o 
 -11  -3   3        0.42        2.46      1.19 o 
 -10  -3   3        5.30        8.24      1.82 o 
  -9  -3   3       20.22       21.78      1.55 o 
  -8  -3   3        0.58        0.35      0.69 o 
  -7  -3   3       25.68       20.46      1.11 o 
  -6  -3   3      112.14      105.07      2.11 o 
  -5  -3   3       24.27       22.71      0.77 o 
  -4  -3   3      459.60      465.98      4.86 o 
  -3  -3   3      211.66      236.69      2.52 o 
  -2  -3   3       19.99       19.26      0.56 o 
  -1  -3   3       31.39       38.98      0.63 o 
   0  -3   3        8.37        7.50      0.26 o 
   1  -3   3     3134.05     3167.48     26.79 o 
   2  -3   3        0.65        0.25      0.18 o 
   3  -3   3       73.37       73.66      1.18 o 
   4  -3   3       43.36       49.07      1.01 o 
   5  -3   3       13.32       12.36      0.54 o 
   6  -3   3        9.45        8.96      0.58 o 
   7  -3   3       16.25       12.27      0.80 o 
   8  -3   3       54.11       50.53      1.50 o 
   9  -3   3        1.27       -0.69      0.69 o 
  10  -3   3        2.38        3.01      1.83 o 
  11  -3   3        2.42        2.83      1.12 o 
  12  -3   3        1.33        4.10      1.66 o 
  13  -3   3        1.30        0.76      1.45 o 
 -12  -2   3       25.86       31.04      2.49 o 
 -11  -2   3        4.64        4.95      1.27 o 
 -10  -2   3        1.01        1.49      1.00 o 
  -9  -2   3       89.66       87.63      2.70 o 
  -8  -2   3       93.75       80.57      2.42 o 
  -7  -2   3       30.73       19.67      1.05 o 
  -6  -2   3        5.90        5.60      0.82 o 
  -5  -2   3       17.23       12.56      0.58 o 
  -4  -2   3       97.58       90.09      1.29 o 
  -3  -2   3      100.42      103.27      1.24 o 
  -2  -2   3        0.21       -0.06      0.14 o 
  -1  -2   3     2307.40     2340.91     23.02 o 
   0  -2   3      141.22      145.62      1.35 o 
   1  -2   3      172.03      208.86      1.77 o 
   2  -2   3     1357.96     1507.78     14.75 o 
   3  -2   3     2422.07     2466.29     26.34 o 
   4  -2   3      422.25      452.85      4.61 o 
   5  -2   3       98.22       92.66      1.59 o 
   6  -2   3      114.68       99.64      1.79 o 
   7  -2   3      129.40      137.62      2.79 o 
   8  -2   3       13.45        7.97      0.82 o 
   9  -2   3       69.43       66.53      2.16 o 
  10  -2   3        3.21        0.81      1.11 o 
  11  -2   3       14.82       19.66      1.86 o 
  12  -2   3        0.01        1.93      1.41 o 
  13  -2   3        0.47       -0.19      1.79 o 
 -13  -1   3        3.52        1.76      2.62 o 
 -12  -1   3        6.52        5.63      1.51 o 
 -11  -1   3        2.62        3.82      1.25 o 
 -10  -1   3        1.82        1.79      0.97 o 
  -9  -1   3      124.20      108.66      2.97 o 
  -8  -1   3       52.72       46.35      1.62 o 
  -7  -1   3       57.38       60.36      1.66 o 
  -6  -1   3       15.66       13.00      0.63 o 
  -5  -1   3        3.79        4.29      0.41 o 
  -4  -1   3       87.57       92.96      1.28 o 
  -3  -1   3       87.06       78.46      1.00 o 
  -2  -1   3      367.45      360.25      3.13 o 
  -1  -1   3     2959.25     2691.04     39.99 o 
   0  -1   3      304.89      331.29      3.86 o 
   1  -1   3       14.01       22.58      0.47 o 
   2  -1   3     3918.51     3719.19     48.88 o 
   3  -1   3       23.41       20.26      0.52 o 
   4  -1   3       17.06       14.72      0.56 o 
   5  -1   3        0.12        0.08      0.29 o 
   6  -1   3        7.27        9.22      0.68 o 
   7  -1   3      129.68      117.84      2.36 o 
   8  -1   3       20.78       18.22      1.05 o 
   9  -1   3       13.35       11.86      1.13 o 
  10  -1   3        0.52        0.04      0.83 o 
  11  -1   3        1.87        1.92      1.12 o 
  12  -1   3        0.03        3.45      1.55 o 
 -13   0   3        0.49       -2.11      3.83 o 
 -12   0   3       13.88       15.95      2.61 o 
 -11   0   3        1.68        4.29      1.25 o 
 -10   0   3        1.55        1.65      0.85 o 
  -9   0   3       55.86       64.51      3.01 o 
  -8   0   3      127.34      120.31      2.58 o 
  -7   0   3      121.60      121.73      2.42 o 
  -6   0   3        7.11        7.31      0.52 o 
  -5   0   3      172.27      165.46      2.14 o 
  -4   0   3      250.86      313.79      3.15 o 
  -3   0   3      283.04      284.80      2.64 o 
  -2   0   3     1765.97     1861.96     15.90 o 
  -1   0   3    17908.26    14134.49    130.56 o 
   0   0   3        0.62        1.54      0.51 o 
   1   0   3     1591.47     1489.06     15.09 o 
   2   0   3      943.46      998.82      9.97 o 
   3   0   3      519.21      564.47      5.92 o 
   4   0   3      418.27      500.39      5.47 o 
   5   0   3       81.18       69.30      1.35 o 
   6   0   3      185.55      198.48      2.84 o 
   7   0   3      113.63      110.23      2.31 o 
   8   0   3       22.55       20.83      1.13 o 
   9   0   3       43.80       39.51      2.08 o 
  10   0   3        0.18        0.61      0.89 o 
  11   0   3       33.31       40.00      2.42 o 
  12   0   3        2.18        1.65      3.67 o 
 -13   1   3        0.68        2.15      1.62 o 
 -12   1   3        3.87        3.62      1.33 o 
 -11   1   3        0.08       -0.89      0.89 o 
 -10   1   3       28.28       25.80      1.64 o 
  -9   1   3      122.75      123.02      3.13 o 
  -8   1   3       18.00       20.98      1.12 o 
  -7   1   3        0.19        0.16      0.39 o 
  -6   1   3        0.44       -0.03      0.31 o 
  -5   1   3       51.90       56.84      1.09 o 
  -4   1   3      292.77      302.71      3.06 o 
  -3   1   3      161.68      177.91      1.88 o 
  -2   1   3     2646.12     2783.92     22.16 o 
  -1   1   3     4723.56     4620.57     35.52 o 
   0   1   3      340.98      321.28      2.77 o 
   1   1   3      363.26      370.18      3.16 o 
   2   1   3       54.51       55.45      0.81 o 
   3   1   3        2.68        3.52      0.41 o 
   4   1   3      459.31      499.93      5.15 o 
   5   1   3      152.90      159.89      2.34 o 
   6   1   3      781.59      732.27      7.60 o 
   7   1   3      105.94      105.60      2.29 o 
   8   1   3        0.75        1.03      0.58 o 
   9   1   3        3.56        2.65      0.95 o 
  10   1   3        2.41        2.78      1.07 o 
  11   1   3        3.10        2.60      1.20 o 
  12   1   3       16.74       14.44      2.41 o 
 -13   2   3       10.49       15.97      2.51 o 
 -12   2   3        5.79        4.17      1.41 o 
 -11   2   3        0.45        0.00      0.99 o 
 -10   2   3        0.67        0.56      0.78 o 
  -9   2   3        4.11        5.63      0.94 o 
  -8   2   3       65.15       69.27      1.89 o 
  -7   2   3       25.32       25.09      1.17 o 
  -6   2   3       12.02       13.03      0.63 o 
  -5   2   3      720.65      766.21      7.56 o 
  -4   2   3        2.74        5.27      0.33 o 
  -3   2   3      184.14      209.48      2.20 o 
  -2   2   3      432.00      494.26      4.17 o 
  -1   2   3     1111.34     1255.04      9.64 o 
   0   2   3      159.89      152.32      1.39 o 
   1   2   3       50.01       44.30      0.88 o 
   2   2   3       14.45       11.22      0.42 o 
   3   2   3      524.00      568.19      5.70 o 
   4   2   3        9.29        6.65      0.44 o 
   5   2   3      128.64      127.02      1.93 o 
   6   2   3       40.87       31.80      1.04 o 
   7   2   3        0.61        0.44      0.56 o 
   8   2   3       40.23       43.54      1.58 o 
   9   2   3        4.31        5.93      1.16 o 
  10   2   3        3.24        0.69      1.01 o 
  11   2   3        4.36        8.68      1.60 o 
  12   2   3       12.60       14.69      4.60 o 
 -13   3   3        0.18        0.50      1.50 o 
 -12   3   3       10.63       10.09      1.63 o 
 -11   3   3       11.65       14.62      1.76 o 
 -10   3   3        0.39        0.94      0.79 o 
  -9   3   3       54.05       48.66      1.96 o 
  -8   3   3       10.13        6.60      0.78 o 
  -7   3   3       33.72       37.82      1.32 o 
  -6   3   3      132.13      135.79      2.16 o 
  -5   3   3       97.36      108.15      1.53 o 
  -4   3   3       29.63       32.73      0.70 o 
  -3   3   3      147.35      171.67      1.81 o 
  -2   3   3      473.27      513.32      4.04 o 
  -1   3   3     1011.50     1091.13      8.06 o 
   0   3   3      543.84      577.39      4.90 o 
   1   3   3      761.34      762.66      6.75 o 
   2   3   3      431.03      413.06      4.24 o 
   3   3   3        3.05        0.62      0.26 o 
   4   3   3      236.43      236.31      2.92 o 
   5   3   3      290.50      281.24      3.48 o 
   6   3   3      640.22      597.25      7.11 o 
   7   3   3        3.68        5.95      0.78 o 
   8   3   3        5.39        7.02      1.14 o 
   9   3   3        9.28        7.04      1.27 o 
  10   3   3        1.67        4.93      1.31 o 
  11   3   3       18.14       19.93      2.06 o 
  12   3   3        4.47        6.45      2.19 o 
 -13   4   3        0.17        0.28      2.02 o 
 -12   4   3        0.06        0.12      1.53 o 
 -11   4   3       15.41       19.05      1.87 o 
 -10   4   3       23.21       24.99      1.91 o 
  -9   4   3       10.81        9.55      1.90 o 
  -8   4   3       20.33       23.23      1.20 o 
  -7   4   3       23.45       27.68      1.17 o 
  -6   4   3      140.84      139.24      2.13 o 
  -5   4   3       14.25       16.73      0.62 o 
  -4   4   3      473.80      507.22      4.90 o 
  -3   4   3      290.90      333.22      3.02 o 
  -2   4   3     1145.31     1215.47      8.72 o 
  -1   4   3       87.77       62.33      0.81 o 
   0   4   3     1920.81     2120.88     16.32 o 
   1   4   3      492.44      476.02      4.27 o 
   2   4   3      238.72      234.34      2.30 o 
   3   4   3      184.57      209.77      2.45 o 
   4   4   3        2.43        3.85      0.48 o 
   5   4   3       10.10        7.54      0.63 o 
   6   4   3      490.98      467.18      6.45 o 
   7   4   3       12.75       13.35      1.03 o 
   8   4   3        2.51        0.80      0.94 o 
   9   4   3        1.23        1.14      1.03 o 
  10   4   3        6.17        1.21      1.14 o 
  11   4   3        0.08        1.16      1.49 o 
 -13   5   3        0.06        0.82      1.65 o 
 -12   5   3       14.96       19.68      2.07 o 
 -11   5   3       36.66       49.41      3.73 o 
 -10   5   3        4.87        4.33      1.21 o 
  -9   5   3        2.89        4.21      1.02 o 
  -8   5   3        2.42        5.09      0.88 o 
  -7   5   3        2.72        4.64      0.69 o 
  -6   5   3       41.00       33.59      1.26 o 
  -5   5   3      149.37      153.77      2.06 o 
  -4   5   3      204.83      225.32      2.78 o 
  -3   5   3       17.15       16.63      0.50 o 
  -2   5   3       13.78       10.83      0.48 o 
  -1   5   3       14.47       14.26      0.47 o 
   0   5   3      428.68      385.05      3.46 o 
   1   5   3       41.12       42.22      0.83 o 
   2   5   3        6.32        6.56      0.41 o 
   3   5   3        7.50        7.45      0.47 o 
   4   5   3       60.18       69.10      1.36 o 
   5   5   3       43.46       44.79      1.53 o 
   6   5   3        2.28        1.34      0.64 o 
   7   5   3        0.00        0.92      0.81 o 
   8   5   3        0.03        0.24      1.27 o 
   9   5   3        7.74        6.92      1.55 o 
  10   5   3        3.01        3.69      1.34 o 
  11   5   3        2.31        0.99      1.59 o 
 -12   6   3        0.87       -0.08      1.20 o 
 -11   6   3        1.66       -0.21      1.09 o 
 -10   6   3       46.83       48.53      2.58 o 
  -9   6   3       39.61       36.27      1.83 o 
  -8   6   3       62.10       60.45      2.17 o 
  -7   6   3        3.16        1.23      0.71 o 
  -6   6   3       11.65       15.12      1.04 o 
  -5   6   3       27.36       20.37      0.81 o 
  -4   6   3       45.98       46.65      0.93 o 
  -3   6   3       72.92       81.81      1.17 o 
  -2   6   3        3.97        3.19      0.37 o 
  -1   6   3      140.57      151.46      1.85 o 
   0   6   3        2.96        6.72      0.43 o 
   1   6   3       66.75       70.31      1.19 o 
   2   6   3      239.80      251.47      2.77 o 
   3   6   3       29.51       25.00      0.96 o 
   4   6   3       33.45       32.71      1.18 o 
   5   6   3       20.03       23.64      1.46 o 
   6   6   3        4.16        2.60      0.77 o 
   7   6   3       22.77       26.62      1.89 o 
   8   6   3        7.57        9.32      1.48 o 
   9   6   3        2.22        1.70      1.87 o 
  10   6   3        0.12       -1.33      1.33 o 
 -12   7   3        0.92        0.10      1.20 o 
 -11   7   3        0.04        0.45      1.09 o 
 -10   7   3       12.23        8.42      1.51 o 
  -9   7   3       36.63       41.63      2.36 o 
  -8   7   3       19.56       17.12      1.55 o 
  -7   7   3       19.60       21.29      1.54 o 
  -6   7   3       62.25       64.47      2.05 o 
  -5   7   3        8.17        5.07      0.71 o 
  -4   7   3        2.69        4.15      0.45 o 
  -3   7   3      106.07      113.39      1.92 o 
  -2   7   3       90.03       86.67      1.41 o 
  -1   7   3      328.03      332.35      3.83 o 
   0   7   3       68.20       60.14      1.14 o 
   1   7   3        0.40        0.86      0.34 o 
   2   7   3       12.99       14.42      0.76 o 
   3   7   3        6.50        5.82      0.74 o 
   4   7   3      168.89      165.02      3.12 o 
   5   7   3        1.62        1.91      0.82 o 
   6   7   3        7.48        6.44      1.18 o 
   7   7   3        4.46        4.80      1.22 o 
   8   7   3       16.67       19.92      1.95 o 
   9   7   3        5.48        8.58      1.63 o 
  10   7   3        1.84        7.24      2.00 o 
 -12   8   3        0.06       -1.19      1.90 o 
 -11   8   3        0.48       -0.24      2.06 o 
 -10   8   3        0.32        0.38      1.04 o 
  -9   8   3        0.99        1.65      1.15 o 
  -8   8   3       16.66       17.60      1.65 o 
  -7   8   3       49.67       58.50      2.45 o 
  -6   8   3        4.54        7.04      1.44 o 
  -5   8   3       22.30       22.08      1.17 o 
  -4   8   3        0.75        0.65      0.65 o 
  -3   8   3       28.86       29.31      1.27 o 
  -2   8   3      385.37      401.01      5.42 o 
  -1   8   3      157.14      140.50      2.73 o 
   0   8   3       16.52       12.53      0.87 o 
   1   8   3       14.81       10.74      0.85 o 
   2   8   3       60.81       54.10      1.67 o 
   3   8   3       14.71       15.05      1.04 o 
   4   8   3        4.08        6.17      0.92 o 
   5   8   3        1.47       -0.17      1.05 o 
   6   8   3        8.43        7.43      1.66 o 
   7   8   3       12.77       14.28      2.12 o 
   8   8   3        0.40        1.07      1.63 o 
   9   8   3        0.92       -1.47      2.13 o 
 -11   9   3        5.28        5.84      1.61 o 
 -10   9   3        1.81        1.85      1.21 o 
  -9   9   3        1.13       -0.13      3.67 o 
  -8   9   3       32.88       47.05      3.77 o 
  -7   9   3        0.00       -1.29      1.29 o 
  -6   9   3       20.13       18.54      1.35 o 
  -5   9   3       15.64       18.72      1.33 o 
  -4   9   3       39.70       33.74      1.84 o 
  -3   9   3        0.12       -0.69      0.76 o 
  -2   9   3      131.56      130.24      2.75 o 
  -1   9   3        4.13        6.40      0.81 o 
   0   9   3       20.35       19.47      1.25 o 
   1   9   3        0.00        0.03      0.57 o 
   2   9   3        4.59        5.17      1.04 o 
   3   9   3        5.10        5.75      1.13 o 
   4   9   3        7.30        9.36      1.67 o 
   5   9   3       18.07       14.82      2.83 o 
   6   9   3       10.34       12.09      2.01 o 
   7   9   3        1.15       -1.00      1.75 o 
   8   9   3        3.86        0.49      2.19 o 
 -11  10   3        0.03       -0.50      1.58 o 
 -10  10   3        0.32        1.96      1.25 o 
  -9  10   3        1.10        1.73      1.54 o 
  -8  10   3        0.93        3.74      1.51 o 
  -7  10   3        6.57        4.02      1.50 o 
  -6  10   3        2.17        0.07      0.91 o 
  -5  10   3       30.52       29.93      1.95 o 
  -4  10   3       39.97       49.94      3.52 o 
  -3  10   3        6.26        7.96      1.01 o 
  -2  10   3       34.52       30.25      2.26 o 
  -1  10   3        0.01        0.68      0.66 o 
   0  10   3        1.44        0.58      0.69 o 
   1  10   3        7.93        4.22      1.05 o 
   2  10   3       16.34       15.52      1.88 o 
   3  10   3        7.22        7.62      2.72 o 
   4  10   3       12.43       15.34      2.06 o 
   5  10   3        1.21       -0.48      2.00 o 
   6  10   3       16.72       26.21      3.51 o 
   7  10   3        0.49       -0.62      1.52 o 
 -10  11   3        2.30        1.94      4.29 o 
  -9  11   3       11.67       10.71      2.17 o 
  -8  11   3        0.04        0.66      1.45 o 
  -7  11   3        4.34        5.48      2.46 o 
  -6  11   3        9.23       10.91      1.62 o 
  -5  11   3        2.55        2.57      1.40 o 
  -4  11   3       19.03       20.64      2.22 o 
  -3  11   3        4.21        1.62      0.96 o 
  -2  11   3        1.44        1.76      0.99 o 
  -1  11   3       38.57       38.52      2.66 o 
   0  11   3        7.81        9.14      1.75 o 
   1  11   3        0.00       -0.53      1.10 o 
   2  11   3        1.81        2.39      1.30 o 
   3  11   3        0.14        1.11      1.21 o 
   4  11   3        8.65        8.17      2.47 o 
   5  11   3        7.35        8.53      2.04 o 
   6  11   3       20.92       22.99      2.79 o 
  -9  12   3        0.59        0.07      2.52 o 
  -8  12   3        3.11        5.87      3.33 o 
  -7  12   3        1.21       -1.04      1.41 o 
  -6  12   3        6.07        6.89      1.86 o 
  -5  12   3       10.29        9.94      1.92 o 
  -4  12   3        9.36       12.32      2.25 o 
  -3  12   3        0.62       -1.20      1.20 o 
  -2  12   3       11.26       11.68      1.94 o 
  -1  12   3       16.74       18.27      2.21 o 
   0  12   3        0.06        0.21      1.31 o 
   1  12   3       14.74       20.17      2.49 o 
   2  12   3        7.18        3.84      2.09 o 
   3  12   3        4.68        3.38      1.68 o 
   4  12   3        0.87        0.55      1.55 o 
   5  12   3        4.11        6.22      2.10 o 
  -7  13   3        3.11        1.38      1.69 o 
  -6  13   3        3.35        3.07      1.57 o 
  -5  13   3        0.33       -0.90      2.62 o 
  -4  13   3        6.60        5.51      2.52 o 
  -3  13   3        1.51        0.59      1.89 o 
  -2  13   3        5.38        2.38      1.62 o 
  -1  13   3       10.33        9.59      3.40 o 
   0  13   3        0.13       -1.43      1.43 o 
   1  13   3        0.09       -0.14      1.50 o 
   2  13   3        0.68        0.50      1.57 o 
   3  13   3       15.19       17.19      3.36 o 
  -6  14   3        0.01       -0.47      2.40 o 
  -5  14   3        0.78        0.44      1.63 o 
  -4  14   3        0.01       -0.95      2.38 o 
  -3  14   3        0.29        1.00      1.66 o 
  -2  14   3       10.80       10.75      2.23 o 
  -1  14   3        1.68        3.03      1.87 o 
   0  14   3        0.16        0.21      1.52 o 
   1  14   3        1.68        0.14      1.61 o 
   2 -15   4        0.92        0.64      2.46 o 
  -2 -14   4        0.00       -1.09      1.52 o 
  -1 -14   4        0.21       -0.99      1.51 o 
   0 -14   4        0.00       -1.38      1.38 o 
   1 -14   4       14.09       14.67      2.45 o 
   2 -14   4        8.93        9.32      2.59 o 
   3 -14   4        1.91        1.33      1.68 o 
   4 -14   4        5.56        6.79      2.01 o 
   5 -14   4        0.07        0.23      2.57 o 
   6 -14   4        0.18        0.91      2.50 o 
  -4 -13   4        0.02       -0.11      1.50 o 
  -3 -13   4        1.73        1.31      1.56 o 
  -2 -13   4       21.81       23.27      1.83 o 
  -1 -13   4       16.52       22.96      1.77 o 
   0 -13   4        1.40        1.71      0.95 o 
   1 -13   4        1.10        0.34      0.84 o 
   2 -13   4        0.10       -0.45      0.94 o 
   3 -13   4       18.05       23.00      2.71 o 
   4 -13   4        2.15        0.52      1.32 o 
   5 -13   4        1.54        0.81      1.35 o 
   6 -13   4        0.44        0.02      1.59 o 
   7 -13   4        0.29        0.33      1.28 o 
   8 -13   4        2.33       -0.52      1.60 o 
  -6 -12   4        1.32       -2.18      3.24 o 
  -5 -12   4        3.42        4.77      1.51 o 
  -4 -12   4        7.62        7.88      1.33 o 
  -3 -12   4        0.01       -0.25      0.85 o 
  -2 -12   4        0.48       -0.22      0.88 o 
  -1 -12   4        2.15        1.56      0.87 o 
   0 -12   4        2.78        2.90      0.95 o 
   1 -12   4        2.45        1.10      0.78 o 
   2 -12   4       18.71       18.39      1.47 o 
   3 -12   4        0.50        1.39      1.07 o 
   4 -12   4        0.01        0.62      1.01 o 
   5 -12   4        1.17        0.69      1.03 o 
   6 -12   4        1.09        0.87      1.41 o 
   7 -12   4        0.01       -0.93      0.93 o 
   8 -12   4        0.00       -1.70      1.70 o 
   9 -12   4        2.37        3.30      1.78 o 
  -7 -11   4        6.66       13.92      4.24 o 
  -6 -11   4        0.16       -0.96      0.96 o 
  -5 -11   4       27.62       32.97      2.20 o 
  -4 -11   4       14.18       13.98      1.47 o 
  -3 -11   4        0.24        0.15      0.83 o 
  -2 -11   4        1.77        0.42      1.16 o 
  -1 -11   4       11.34        9.86      1.14 o 
   0 -11   4       13.87       11.83      1.21 o 
   1 -11   4        0.00        0.45      0.71 o 
   2 -11   4        5.10        5.78      0.94 o 
   3 -11   4        5.46        8.23      1.31 o 
   4 -11   4       68.64       69.74      2.81 o 
   5 -11   4        0.16        0.18      1.31 o 
   6 -11   4        0.28        1.02      0.99 o 
   7 -11   4       20.61       17.32      1.99 o 
   8 -11   4        7.77       11.60      3.57 o 
   9 -11   4        5.36        9.10      2.00 o 
  10 -11   4        0.68       -1.17      1.44 o 
  -8 -10   4       19.05       27.36      3.00 o 
  -7 -10   4        2.37        3.23      1.35 o 
  -6 -10   4        0.26       -0.02      0.91 o 
  -5 -10   4        9.14        8.21      1.24 o 
  -4 -10   4       11.26       10.45      1.26 o 
  -3 -10   4       25.08       25.42      1.57 o 
  -2 -10   4        0.06       -0.60      0.60 o 
  -1 -10   4       53.24       44.47      1.65 o 
   0 -10   4        9.42        7.08      0.84 o 
   1 -10   4        0.16       -0.20      0.53 o 
   2 -10   4       83.30       83.55      2.16 o 
   3 -10   4       11.11        6.74      0.95 o 
   4 -10   4        0.00       -0.64      0.64 o 
   5 -10   4        1.83        1.50      0.88 o 
   6 -10   4        6.13        6.63      1.24 o 
   7 -10   4       11.63       14.21      1.77 o 
   8 -10   4        0.01        0.28      1.14 o 
   9 -10   4        3.21        3.40      1.58 o 
  10 -10   4        2.64        5.72      1.78 o 
  -9  -9   4       15.07       13.18      2.48 o 
  -8  -9   4       20.88       27.30      2.30 o 
  -7  -9   4        8.89       12.00      1.67 o 
  -6  -9   4        0.16       -0.61      1.49 o 
  -5  -9   4        0.47       -0.41      0.80 o 
  -4  -9   4       25.49       30.83      1.66 o 
  -3  -9   4       54.03       47.28      1.70 o 
  -2  -9   4      141.50      144.93      2.58 o 
  -1  -9   4        0.20       -0.03      0.51 o 
   0  -9   4      311.25      291.91      4.20 o 
   1  -9   4       86.59       80.76      1.83 o 
   2  -9   4       92.49       91.13      2.09 o 
   3  -9   4      222.46      201.58      3.48 o 
   4  -9   4        3.36        1.67      0.65 o 
   5  -9   4       23.51       20.95      1.30 o 
   6  -9   4        7.98        8.19      0.89 o 
   7  -9   4        5.51        4.07      1.08 o 
   8  -9   4        0.86        1.25      0.93 o 
   9  -9   4        0.99       -1.31      1.31 o 
  10  -9   4        6.51        7.98      1.90 o 
  11  -9   4        2.46        3.43      2.00 o 
 -10  -8   4        0.73       -1.75      2.40 o 
  -9  -8   4        3.49        5.19      2.06 o 
  -8  -8   4        0.01        0.94      1.11 o 
  -7  -8   4        1.85        0.69      0.92 o 
  -6  -8   4        0.18        1.44      0.89 o 
  -5  -8   4        3.66        2.50      0.86 o 
  -4  -8   4        0.20       -0.56      0.56 o 
  -3  -8   4        3.25        3.54      0.68 o 
  -2  -8   4      111.93      114.07      2.71 o 
  -1  -8   4        4.18        2.86      0.49 o 
   0  -8   4      122.92      111.28      2.66 o 
   1  -8   4      163.24      146.13      2.16 o 
   2  -8   4        1.82        1.75      0.48 o 
   3  -8   4        5.14        9.53      0.76 o 
   4  -8   4        0.94        0.70      0.51 o 
   5  -8   4        0.02        0.33      0.54 o 
   6  -8   4      122.52      129.79      2.48 o 
   7  -8   4        0.05       -0.57      0.57 o 
   8  -8   4        2.85        1.97      0.95 o 
   9  -8   4        1.88        3.84      1.20 o 
  10  -8   4        4.96        1.42      1.38 o 
  11  -8   4        2.08       -0.46      2.18 o 
 -10  -7   4        1.42        3.12      1.84 o 
  -9  -7   4       22.86       30.92      2.33 o 
  -8  -7   4        0.01       -0.92      0.92 o 
  -7  -7   4        7.65        9.38      1.39 o 
  -6  -7   4        0.31        0.84      0.81 o 
  -5  -7   4        0.30       -0.10      0.61 o 
  -4  -7   4       82.00       82.78      2.25 o 
  -3  -7   4      106.58      101.57      2.43 o 
  -2  -7   4       21.37       17.48      0.82 o 
  -1  -7   4       53.12       51.44      1.07 o 
   0  -7   4       34.79       38.68      0.89 o 
   1  -7   4        5.56        5.32      0.41 o 
   2  -7   4       87.51       81.14      1.46 o 
   3  -7   4      120.23      114.94      1.98 o 
   4  -7   4        0.10        0.25      0.38 o 
   5  -7   4      184.44      182.07      3.11 o 
   6  -7   4        3.20        3.20      0.60 o 
   7  -7   4        6.88        4.28      0.67 o 
   8  -7   4        1.17        0.71      0.67 o 
   9  -7   4       34.62       37.71      3.64 o 
  10  -7   4       23.68       21.61      2.70 o 
  11  -7   4       10.63       10.46      2.06 o 
  12  -7   4        0.05       -1.63      3.02 o 
 -11  -6   4        1.27        0.94      1.71 o 
 -10  -6   4        6.22        6.75      1.52 o 
  -9  -6   4        0.45        1.64      1.04 o 
  -8  -6   4        0.54        0.78      0.96 o 
  -7  -6   4        8.38        7.65      1.20 o 
  -6  -6   4       61.87       57.72      2.48 o 
  -5  -6   4       68.90       61.78      1.95 o 
  -4  -6   4      172.13      161.59      3.20 o 
  -3  -6   4       16.67       14.43      0.79 o 
  -2  -6   4      177.51      179.61      3.15 o 
  -1  -6   4       11.59       11.84      0.49 o 
   0  -6   4       87.44       93.85      1.37 o 
   1  -6   4       13.18       14.54      0.54 o 
   2  -6   4       91.63      108.67      1.75 o 
   3  -6   4        3.32        4.26      0.46 o 
   4  -6   4      113.71      123.75      2.24 o 
   5  -6   4      237.15      233.43      3.01 o 
   6  -6   4       15.22        8.33      0.78 o 
   7  -6   4       17.72       12.89      0.83 o 
   8  -6   4        1.69        1.52      0.68 o 
   9  -6   4        0.73       -0.22      0.97 o 
  10  -6   4        0.21        1.44      1.83 o 
  11  -6   4       12.31       12.25      2.70 o 
  12  -6   4        0.84        1.71      1.52 o 
 -11  -5   4        2.42        0.38      2.42 o 
 -10  -5   4        0.76        1.82      1.13 o 
  -9  -5   4        0.26       -0.71      1.13 o 
  -8  -5   4        2.28        2.18      0.97 o 
  -7  -5   4        1.87        0.04      0.65 o 
  -6  -5   4       14.85       12.49      0.93 o 
  -5  -5   4      111.03       98.45      2.14 o 
  -4  -5   4        0.05        0.03      0.40 o 
  -3  -5   4        0.57        0.65      0.39 o 
  -2  -5   4      204.91      184.23      2.57 o 
  -1  -5   4      562.50      592.10      5.57 o 
   0  -5   4       30.99       27.12      0.65 o 
   1  -5   4      113.29      144.64      1.72 o 
   2  -5   4      414.18      418.56      4.67 o 
   3  -5   4      479.55      468.37      5.21 o 
   4  -5   4      109.03      104.71      1.74 o 
   5  -5   4      158.60      175.40      2.39 o 
   6  -5   4       34.98       46.27      1.31 o 
   7  -5   4      138.11      112.22      2.19 o 
   8  -5   4       25.56       19.76      1.11 o 
   9  -5   4        8.55       13.73      1.21 o 
  10  -5   4       10.74       14.30      1.74 o 
  11  -5   4        1.49       -0.79      2.38 o 
  12  -5   4        0.00        1.97      1.44 o 
 -12  -4   4        0.04       -1.57      1.57 o 
 -11  -4   4        3.07        3.69      1.36 o 
 -10  -4   4        3.76        5.19      1.31 o 
  -9  -4   4        3.56        5.38      1.21 o 
  -8  -4   4       25.97       24.79      1.75 o 
  -7  -4   4       78.93       77.16      2.04 o 
  -6  -4   4      102.97       84.90      2.03 o 
  -5  -4   4      197.53      175.47      2.91 o 
  -4  -4   4      235.87      231.66      3.11 o 
  -3  -4   4      350.18      375.93      4.54 o 
  -2  -4   4      470.82      528.33      5.76 o 
  -1  -4   4      139.82      148.33      1.71 o 
   0  -4   4      138.51      156.76      1.73 o 
   1  -4   4       29.98       49.10      0.78 o 
   2  -4   4      125.11      109.05      1.53 o 
   3  -4   4        3.63        0.89      0.30 o 
   4  -4   4       80.77       75.00      1.25 o 
   5  -4   4        1.54        1.13      0.40 o 
   6  -4   4       86.97       79.68      1.63 o 
   7  -4   4        6.82        7.05      0.69 o 
   8  -4   4        0.18       -0.08      0.56 o 
   9  -4   4        0.93        0.47      0.66 o 
  10  -4   4        0.06        0.39      0.87 o 
  11  -4   4        3.44        3.81      2.82 o 
  12  -4   4        2.59        0.56      1.40 o 
 -12  -3   4       20.87       19.14      2.74 o 
 -11  -3   4        3.78        3.96      1.35 o 
 -10  -3   4        1.36        0.07      0.99 o 
  -9  -3   4        0.14        0.75      0.93 o 
  -8  -3   4      141.76      142.27      3.40 o 
  -7  -3   4      264.05      243.84      4.01 o 
  -6  -3   4        2.27        1.22      0.53 o 
  -5  -3   4      190.89      200.92      2.85 o 
  -4  -3   4      110.60      125.19      1.81 o 
  -3  -3   4       24.55       25.08      0.72 o 
  -2  -3   4      120.35      131.28      2.12 o 
  -1  -3   4       36.55       31.28      0.79 o 
   0  -3   4       10.43        7.13      0.28 o 
   1  -3   4      139.38      174.85      1.78 o 
   2  -3   4       14.03       19.13      0.50 o 
   3  -3   4      792.61      856.46      8.70 o 
   4  -3   4       64.43       70.03      1.24 o 
   5  -3   4      103.87      111.59      1.88 o 
   6  -3   4      373.28      362.85      4.15 o 
   7  -3   4      302.76      256.87      3.63 o 
   8  -3   4        5.65        2.28      0.64 o 
   9  -3   4       29.12       37.97      1.68 o 
  10  -3   4        2.45        2.24      0.99 o 
  11  -3   4       13.45       10.68      1.93 o 
  12  -3   4        0.40       -0.16      1.98 o 
 -12  -2   4        5.21        3.53      1.56 o 
 -11  -2   4       19.89       17.59      1.92 o 
 -10  -2   4       14.71       13.54      1.62 o 
  -9  -2   4        0.03        0.06      0.83 o 
  -8  -2   4       87.55       91.29      2.27 o 
  -7  -2   4       59.39       62.85      1.98 o 
  -6  -2   4       46.93       44.91      1.25 o 
  -5  -2   4      142.22      159.09      2.57 o 
  -4  -2   4      147.25      176.04      2.23 o 
  -3  -2   4      241.89      279.17      3.02 o 
  -2  -2   4      190.23      182.95      1.90 o 
  -1  -2   4       82.55       78.70      0.91 o 
   0  -2   4      842.66      921.37     10.17 o 
   1  -2   4      993.60     1103.89     11.10 o 
   2  -2   4      213.95      230.66      2.51 o 
   3  -2   4      349.63      402.10      4.71 o 
   4  -2   4      262.05      262.65      2.90 o 
   5  -2   4        0.10        0.14      0.29 o 
   6  -2   4       14.05       10.78      0.82 o 
   7  -2   4       11.45        4.82      0.69 o 
   8  -2   4       11.39       16.28      1.01 o 
   9  -2   4        0.09        0.60      0.86 o 
  10  -2   4        1.51        2.22      0.99 o 
  11  -2   4        0.32       -1.64      1.64 o 
  12  -2   4        0.01        1.22      1.52 o 
 -12  -1   4        1.76        2.70      1.35 o 
 -11  -1   4        4.31        1.80      1.15 o 
 -10  -1   4       18.61       17.95      1.74 o 
  -9  -1   4        5.84        3.79      1.03 o 
  -8  -1   4        0.03       -0.41      0.52 o 
  -7  -1   4       58.07       50.87      1.51 o 
  -6  -1   4      148.48      145.17      2.32 o 
  -5  -1   4       69.85       79.24      1.38 o 
  -4  -1   4       29.59       24.76      0.69 o 
  -3  -1   4      306.24      309.12      3.24 o 
  -2  -1   4      441.77      479.04      4.63 o 
  -1  -1   4     2372.80     2303.81     21.44 o 
   0  -1   4       66.49       70.07      1.68 o 
   1  -1   4       67.64       79.44      1.29 o 
   2  -1   4     2156.03     2183.76     26.06 o 
   3  -1   4      970.69     1056.25      9.81 o 
   4  -1   4      133.93      159.95      2.13 o 
   5  -1   4       38.98       36.05      0.93 o 
   6  -1   4       27.30       19.58      0.80 o 
   7  -1   4      129.16      124.36      2.45 o 
   8  -1   4        2.14        0.82      0.63 o 
   9  -1   4       24.98       30.78      1.54 o 
  10  -1   4       16.17       19.68      1.70 o 
  11  -1   4        0.00       -1.00      1.15 o 
  12  -1   4        2.42        6.38      1.92 o 
 -13   0   4        0.18        1.42      2.21 o 
 -12   0   4        0.58        1.80      1.26 o 
 -11   0   4        1.78        1.16      1.28 o 
 -10   0   4       47.59       48.74      2.45 o 
  -9   0   4       12.05       11.87      1.14 o 
  -8   0   4       52.64       49.11      1.61 o 
  -7   0   4       19.24       18.43      0.98 o 
  -6   0   4       11.09       10.30      0.64 o 
  -5   0   4       62.20       51.72      1.08 o 
  -4   0   4        0.00        1.91      0.31 o 
  -3   0   4     1461.54     1651.03     16.85 o 
  -2   0   4     1176.83     1266.32     11.70 o 
  -1   0   4     5807.86     5434.71     48.16 o 
   0   0   4      644.21      629.02     16.46 o 
   1   0   4       64.95       88.58      1.21 o 
   2   0   4      163.47      207.21      2.10 o 
   3   0   4      402.79      433.30      4.65 o 
   4   0   4      103.08       96.67      1.51 o 
   5   0   4        2.43        1.36      0.34 o 
   6   0   4       41.40       36.12      1.06 o 
   7   0   4      613.30      563.06     10.05 o 
   8   0   4       49.69       41.44      1.64 o 
   9   0   4        0.00       -0.18      0.64 o 
  10   0   4        0.03       -0.74      0.74 o 
  11   0   4        0.11        2.83      1.43 o 
  12   0   4        0.42       -0.05      1.34 o 
 -13   1   4       12.51       14.04      2.47 o 
 -12   1   4        5.18        6.88      1.81 o 
 -11   1   4        0.26        1.79      1.07 o 
 -10   1   4       22.47       22.43      1.83 o 
  -9   1   4        1.82        1.71      0.74 o 
  -8   1   4       22.30       15.35      1.01 o 
  -7   1   4        1.39        2.36      0.55 o 
  -6   1   4        6.93        6.25      0.54 o 
  -5   1   4      147.29      143.18      2.36 o 
  -4   1   4      225.00      214.11      2.50 o 
  -3   1   4      146.42      170.59      1.97 o 
  -2   1   4     2531.74     2709.93     23.01 o 
  -1   1   4      744.82      742.65      5.60 o 
   0   1   4        0.61        0.13      0.09 o 
   1   1   4        2.84        4.30      0.17 o 
   2   1   4        6.46        6.58      0.28 o 
   3   1   4       69.17       60.47      0.98 o 
   4   1   4       74.73       95.80      1.55 o 
   5   1   4       50.10       45.96      1.04 o 
   6   1   4       39.39       35.36      1.04 o 
   7   1   4        1.31        0.80      0.57 o 
   8   1   4       32.58       33.70      1.51 o 
   9   1   4       33.35       39.23      2.07 o 
  10   1   4       28.93       34.26      2.17 o 
  11   1   4        0.40       -0.11      1.33 o 
  12   1   4        0.14        2.10      2.84 o 
 -13   2   4        2.81        6.29      1.98 o 
 -12   2   4        1.47        1.80      1.21 o 
 -11   2   4        0.44        1.19      1.93 o 
 -10   2   4        4.65        3.03      1.06 o 
  -9   2   4       13.15       13.81      1.22 o 
  -8   2   4      154.46      139.40      2.81 o 
  -7   2   4       55.10       54.78      1.56 o 
  -6   2   4       17.82       20.34      0.82 o 
  -5   2   4       67.14       73.64      1.65 o 
  -4   2   4      233.00      241.68      2.79 o 
  -3   2   4      570.10      618.61      5.65 o 
  -2   2   4     1032.19     1001.48      8.27 o 
  -1   2   4     1075.95     1124.44      8.72 o 
   0   2   4      416.73      429.82      3.68 o 
   1   2   4        3.48        3.79      0.22 o 
   2   2   4       10.05        9.72      0.35 o 
   3   2   4       62.15       58.12      1.09 o 
   4   2   4       14.86       21.87      0.87 o 
   5   2   4       87.62       95.33      1.93 o 
   6   2   4      285.73      250.39      3.56 o 
   7   2   4       64.52       66.14      1.81 o 
   8   2   4       30.27       29.84      1.52 o 
   9   2   4        2.58        4.45      1.09 o 
  10   2   4        4.92        5.04      1.23 o 
  11   2   4       18.33       18.53      2.48 o 
  12   2   4       10.96       16.45      2.92 o 
 -13   3   4        0.54        2.67      1.73 o 
 -12   3   4        0.25       -0.67      1.06 o 
 -11   3   4        1.70        1.91      1.11 o 
 -10   3   4       13.18       13.68      1.54 o 
  -9   3   4        0.85        0.49      0.66 o 
  -8   3   4       24.77       20.59      1.76 o 
  -7   3   4       23.88       19.56      1.08 o 
  -6   3   4       22.02       21.61      0.79 o 
  -5   3   4       24.77       23.21      0.75 o 
  -4   3   4       11.23       12.07      0.64 o 
  -3   3   4       62.05       56.63      0.94 o 
  -2   3   4     1470.11     1544.92     11.98 o 
  -1   3   4      405.70      408.92      3.45 o 
   0   3   4      201.00      200.27      1.87 o 
   1   3   4       48.31       50.86      0.82 o 
   2   3   4        6.70        9.73      0.43 o 
   3   3   4      138.38      136.51      2.00 o 
   4   3   4       92.52       81.35      1.44 o 
   5   3   4      272.49      282.91      3.50 o 
   6   3   4        1.56        5.04      0.73 o 
   7   3   4       12.89       13.40      0.99 o 
   8   3   4       13.70       15.07      1.23 o 
   9   3   4        0.15        1.04      0.98 o 
  10   3   4       28.67       29.09      3.65 o 
  11   3   4        2.15        4.99      1.83 o 
 -13   4   4        0.41        1.19      1.65 o 
 -12   4   4        3.77        4.62      1.67 o 
 -11   4   4       10.53        8.57      1.49 o 
 -10   4   4       14.13       13.58      1.56 o 
  -9   4   4       21.41       19.14      1.60 o 
  -8   4   4        6.61        3.29      0.67 o 
  -7   4   4        0.72        0.45      0.48 o 
  -6   4   4       61.10       74.05      1.49 o 
  -5   4   4        1.96        1.69      0.37 o 
  -4   4   4        5.31        6.71      0.44 o 
  -3   4   4       24.43       30.75      0.68 o 
  -2   4   4      601.30      610.11      5.10 o 
  -1   4   4      551.43      558.17      4.91 o 
   0   4   4      981.40     1082.43      9.60 o 
   1   4   4        0.16        0.73      0.24 o 
   2   4   4       23.38       23.80      0.63 o 
   3   4   4       22.25       21.98      0.70 o 
   4   4   4      303.98      320.02      3.81 o 
   5   4   4       56.57       48.07      1.97 o 
   6   4   4       65.15       69.52      1.89 o 
   7   4   4        3.65        2.70      0.77 o 
   8   4   4       11.31        9.50      1.35 o 
   9   4   4        0.16       -0.67      0.88 o 
  10   4   4        9.13        8.41      1.96 o 
  11   4   4        0.19       -0.48      1.43 o 
 -12   5   4        0.03        0.06      1.33 o 
 -11   5   4        9.10        6.70      1.48 o 
 -10   5   4        3.20        3.24      1.14 o 
  -9   5   4       20.63       16.73      1.61 o 
  -8   5   4       60.46       64.52      2.14 o 
  -7   5   4        1.75        5.14      0.71 o 
  -6   5   4        7.58        7.10      0.73 o 
  -5   5   4      139.18      142.87      2.14 o 
  -4   5   4        2.01        2.00      0.43 o 
  -3   5   4       55.21       61.27      1.04 o 
  -2   5   4      554.98      575.64      4.94 o 
  -1   5   4      236.67      219.41      2.36 o 
   0   5   4       27.52       34.67      0.77 o 
   1   5   4        0.36        0.32      0.26 o 
   2   5   4        0.00       -0.13      0.28 o 
   3   5   4       22.56       20.54      0.99 o 
   4   5   4       11.72       13.06      0.67 o 
   5   5   4        0.08        0.62      0.56 o 
   6   5   4        2.43        2.97      0.76 o 
   7   5   4        3.50        5.00      0.91 o 
   8   5   4        6.15        7.31      1.28 o 
   9   5   4       15.57       23.46      2.04 o 
  10   5   4        5.10        4.71      2.55 o 
  11   5   4        3.57        3.18      1.77 o 
 -12   6   4        2.99        3.34      1.36 o 
 -11   6   4       29.30       31.42      2.32 o 
 -10   6   4       13.19       12.72      1.65 o 
  -9   6   4        5.51        5.91      1.46 o 
  -8   6   4       32.83       32.67      1.95 o 
  -7   6   4        0.55       -0.27      0.60 o 
  -6   6   4       66.11       56.18      1.81 o 
  -5   6   4       30.98       24.62      0.99 o 
  -4   6   4        9.89       10.94      0.53 o 
  -3   6   4        1.17        0.97      0.29 o 
  -2   6   4        7.71        6.50      0.41 o 
  -1   6   4       39.44       43.15      0.97 o 
   0   6   4      221.44      245.38      2.84 o 
   1   6   4       13.45       14.89      0.77 o 
   2   6   4       18.99       17.54      0.69 o 
   3   6   4      201.19      205.29      2.86 o 
   4   6   4        2.76        2.47      0.59 o 
   5   6   4       16.79       19.47      1.40 o 
   6   6   4        0.44       -0.64      0.66 o 
   7   6   4        0.00       -0.16      0.89 o 
   8   6   4        3.69        5.30      1.30 o 
   9   6   4       12.39       15.81      2.33 o 
  10   6   4        0.97        1.80      1.66 o 
 -12   7   4        0.14        0.06      1.96 o 
 -11   7   4        6.57        5.33      1.61 o 
 -10   7   4        1.42        3.45      1.22 o 
  -9   7   4        0.95        0.75      1.06 o 
  -8   7   4        0.12       -0.14      0.80 o 
  -7   7   4       50.88       46.13      2.16 o 
  -6   7   4       18.42       14.64      1.14 o 
  -5   7   4       19.41       19.93      0.90 o 
  -4   7   4       59.85       53.05      1.20 o 
  -3   7   4        1.51        1.54      0.36 o 
  -2   7   4      130.06      144.37      2.07 o 
  -1   7   4       16.60       12.59      0.64 o 
   0   7   4       34.58       29.11      0.89 o 
   1   7   4       36.96       32.45      1.02 o 
   2   7   4       27.73       20.29      0.94 o 
   3   7   4        0.97        0.32      0.53 o 
   4   7   4       73.73       70.73      2.18 o 
   5   7   4       11.67       14.59      1.47 o 
   6   7   4        1.26        0.42      1.10 o 
   7   7   4        5.77        6.75      1.33 o 
   8   7   4       10.76       11.04      1.65 o 
   9   7   4        3.02        2.60      1.54 o 
 -11   8   4        5.96        7.49      1.60 o 
 -10   8   4       15.40       18.29      1.94 o 
  -9   8   4       10.47        5.42      1.46 o 
  -8   8   4        0.04       -1.10      1.14 o 
  -7   8   4        0.01        0.40      1.02 o 
  -6   8   4        8.64        6.98      1.16 o 
  -5   8   4       14.79       10.04      0.91 o 
  -4   8   4       82.50       92.70      2.47 o 
  -3   8   4      160.64      175.81      3.17 o 
  -2   8   4       33.74       44.72      1.50 o 
  -1   8   4       12.32       12.75      0.90 o 
   0   8   4        8.53        9.53      0.82 o 
   1   8   4        8.84        9.65      0.86 o 
   2   8   4      110.90       99.78      2.32 o 
   3   8   4        0.07        0.66      0.69 o 
   4   8   4       17.71       18.00      2.79 o 
   5   8   4        8.20       12.53      1.79 o 
   6   8   4       27.29       27.16      5.40 o 
   7   8   4        0.52       -1.82      1.82 o 
   8   8   4        0.57       -0.82      2.00 o 
   9   8   4        0.04       -0.60      2.19 o 
 -11   9   4        1.83        4.88      3.04 o 
 -10   9   4        1.63        1.33      1.16 o 
  -9   9   4        0.41        0.63      1.06 o 
  -8   9   4       12.08       15.05      4.07 o 
  -7   9   4        4.64        2.77      1.29 o 
  -6   9   4        1.65        2.00      1.16 o 
  -5   9   4        0.61       -0.05      0.85 o 
  -4   9   4        0.55       -0.18      0.66 o 
  -3   9   4       14.87       15.21      1.05 o 
  -2   9   4       25.31       17.04      1.12 o 
  -1   9   4      145.49      139.02      2.85 o 
   0   9   4       24.93       29.04      1.31 o 
   1   9   4        3.51        2.01      1.01 o 
   2   9   4        3.86        3.95      1.76 o 
   3   9   4        1.66       -0.27      0.98 o 
   4   9   4        0.01       -0.14      1.02 o 
   5   9   4        0.02       -1.17      1.63 o 
   6   9   4        0.02       -1.80      2.11 o 
   7   9   4        0.28       -0.28      1.89 o 
   8   9   4        0.01       -0.07      1.92 o 
 -10  10   4        0.29       -1.06      1.87 o 
  -9  10   4       12.53       13.92      2.28 o 
  -8  10   4       18.67       12.70      2.04 o 
  -7  10   4       13.19       12.18      1.97 o 
  -6  10   4       24.05       26.15      1.93 o 
  -5  10   4        0.17       -0.78      0.78 o 
  -4  10   4        0.30        1.58      1.15 o 
  -3  10   4        0.00        1.54      1.34 o 
  -2  10   4        2.23        3.05      2.49 o 
  -1  10   4       15.41       14.85      1.78 o 
   0  10   4       24.06       21.81      2.04 o 
   1  10   4        4.35        8.53      1.85 o 
   2  10   4        9.87        9.53      1.67 o 
   3  10   4        0.39       -0.30      1.05 o 
   4  10   4        2.61        4.94      2.42 o 
   5  10   4        3.33        3.35      1.50 o 
   6  10   4        0.00        0.01      1.95 o 
   7  10   4        5.87        8.10      2.84 o 
  -9  11   4       11.52       10.28      2.23 o 
  -8  11   4        0.76        1.96      1.61 o 
  -7  11   4        9.57       10.43      1.98 o 
  -6  11   4        1.46       -0.21      1.04 o 
  -5  11   4        5.39        4.77      1.88 o 
  -4  11   4        1.55        0.90      1.22 o 
  -3  11   4        1.98        1.37      2.19 o 
  -2  11   4       10.48        6.56      1.54 o 
  -1  11   4        5.11        7.37      1.63 o 
   0  11   4        0.07       -1.05      1.05 o 
   1  11   4        0.31        1.05      1.14 o 
   2  11   4        1.46        3.23      1.47 o 
   3  11   4        2.48        2.46      1.43 o 
   4  11   4        1.60       -0.75      3.33 o 
   5  11   4        6.05        7.03      2.86 o 
   6  11   4        1.03        2.55      2.40 o 
  -8  12   4        5.92        8.83      2.00 o 
  -7  12   4        0.01        1.71      1.56 o 
  -6  12   4        0.02        0.68      1.12 o 
  -5  12   4        1.86        0.99      1.44 o 
  -4  12   4        0.00        0.42      1.28 o 
  -3  12   4        2.11        2.84      1.81 o 
  -2  12   4        0.02       -0.78      1.24 o 
  -1  12   4       62.47       69.74      3.77 o 
   0  12   4       13.88       20.43      3.72 o 
   1  12   4        0.00        0.21      1.33 o 
   2  12   4        0.28        0.09      1.39 o 
   3  12   4        7.96       12.05      2.22 o 
   4  12   4        2.07        2.84      2.54 o 
   5  12   4        2.52        1.62      2.43 o 
  -7  13   4        0.00        1.01      3.62 o 
  -6  13   4        0.18        0.54      1.22 o 
  -5  13   4        0.45        0.48      1.21 o 
  -4  13   4        0.67       -0.15      1.35 o 
  -3  13   4        0.66        0.62      1.44 o 
  -2  13   4        8.75        7.97      1.90 o 
  -1  13   4        2.72        1.49      2.27 o 
   0  13   4        0.72        0.90      1.43 o 
   1  13   4        0.20       -1.46      1.46 o 
   2  13   4        4.70        5.49      2.67 o 
   3  13   4        0.28        2.67      2.42 o 
  -5  14   4        0.02       -0.72      1.26 o 
  -4  14   4        4.89        1.85      1.77 o 
  -3  14   4       11.87       19.09      2.66 o 
  -2  14   4        3.90        2.86      1.75 o 
  -1  14   4        0.74        1.62      2.19 o 
   0  14   4        0.02       -0.79      2.07 o 
  -2 -14   5        1.05        0.78      1.79 o 
  -1 -14   5        6.22        2.70      1.70 o 
   0 -14   5       10.16       11.23      2.16 o 
   1 -14   5        1.30        1.68      1.51 o 
   2 -14   5        0.04        2.74      2.34 o 
   3 -14   5        0.00        2.15      1.66 o 
   4 -14   5        0.48        2.02      2.24 o 
   5 -14   5        2.79        6.08      1.97 o 
   6 -14   5        5.69        8.58      2.96 o 
  -4 -13   5        4.43        7.74      2.04 o 
  -3 -13   5        0.58        0.77      1.52 o 
  -2 -13   5        0.54       -0.56      2.65 o 
  -1 -13   5        1.06        0.13      1.06 o 
   0 -13   5        0.85        1.87      1.03 o 
   1 -13   5        3.34        1.45      1.62 o 
   2 -13   5        0.23        1.53      1.32 o 
   3 -13   5        0.02        0.25      1.30 o 
   4 -13   5        0.18       -1.15      1.15 o 
   5 -13   5        2.07        4.35      1.65 o 
   6 -13   5        0.09        1.05      1.65 o 
   7 -13   5        1.99        4.51      1.49 o 
  -6 -12   5        1.32        3.06      1.78 o 
  -5 -12   5        0.10       -0.57      1.36 o 
  -4 -12   5       15.17       15.53      1.87 o 
  -3 -12   5        0.15       -0.36      1.40 o 
  -2 -12   5        2.29        1.57      1.04 o 
  -1 -12   5        1.77        2.48      1.07 o 
   0 -12   5        0.26        0.39      0.90 o 
   1 -12   5        4.95        6.04      1.20 o 
   2 -12   5       14.68       14.67      2.00 o 
   3 -12   5       26.93       26.84      2.52 o 
   4 -12   5        1.44        1.50      1.27 o 
   5 -12   5        3.52        0.18      2.23 o 
   6 -12   5        0.35       -1.00      1.00 o 
   7 -12   5        0.06       -0.93      0.93 o 
   8 -12   5        7.30        5.52      2.42 o 
  -7 -11   5        0.29       -0.35      1.54 o 
  -6 -11   5        0.04       -0.05      1.64 o 
  -5 -11   5        0.31        0.98      1.19 o 
  -4 -11   5       27.41       27.83      1.85 o 
  -3 -11   5        0.03        0.62      0.79 o 
  -2 -11   5        1.39        1.90      0.81 o 
  -1 -11   5       30.40       33.13      1.72 o 
   0 -11   5        2.96        4.23      0.90 o 
   1 -11   5        6.98        6.35      0.99 o 
   2 -11   5        2.78        3.17      0.83 o 
   3 -11   5       15.98       13.75      1.46 o 
   4 -11   5        0.37       -0.16      0.91 o 
   5 -11   5        0.00       -0.64      1.81 o 
   6 -11   5        0.27        1.35      1.16 o 
   7 -11   5       14.77       21.26      1.95 o 
   8 -11   5        0.02       -0.87      1.21 o 
   9 -11   5        0.23        0.19      2.32 o 
  -8 -10   5        7.45        7.87      3.06 o 
  -7 -10   5        0.71       -1.38      1.88 o 
  -6 -10   5        1.94        1.06      1.01 o 
  -5 -10   5       41.03       48.32      2.23 o 
  -4 -10   5        0.19        0.01      0.75 o 
  -3 -10   5        0.26        0.20      0.74 o 
  -2 -10   5        1.10        0.66      0.62 o 
  -1 -10   5        8.44        9.93      0.92 o 
   0 -10   5        0.56        0.55      0.64 o 
   1 -10   5        0.86        1.21      0.54 o 
   2 -10   5        6.86        8.16      0.90 o 
   3 -10   5      192.03      194.35      3.94 o 
   4 -10   5       41.14       37.36      3.13 o 
   5 -10   5        0.00       -0.33      0.67 o 
   6 -10   5        1.06        2.65      1.22 o 
   7 -10   5       16.95       25.89      1.94 o 
   8 -10   5        6.75       12.19      1.99 o 
   9 -10   5       13.94        9.46      2.98 o 
  10 -10   5        0.43        2.49      1.50 o 
  -9  -9   5        4.24        1.09      2.64 o 
  -8  -9   5        5.17        6.11      2.81 o 
  -7  -9   5       13.32       16.08      1.78 o 
  -6  -9   5        0.27        0.42      0.90 o 
  -5  -9   5        4.65        5.08      1.18 o 
  -4  -9   5       30.67       29.07      1.62 o 
  -3  -9   5        1.02        1.36      0.63 o 
  -2  -9   5       65.29       67.92      1.70 o 
  -1  -9   5      143.82      156.19      2.65 o 
   0  -9   5       17.35       19.47      0.89 o 
   1  -9   5        0.32       -0.39      0.39 o 
   2  -9   5        0.86        1.52      0.59 o 
   3  -9   5        9.61       13.01      0.95 o 
   4  -9   5       26.81       15.15      1.02 o 
   5  -9   5        0.20        0.81      0.60 o 
   6  -9   5        4.60        5.22      0.81 o 
   7  -9   5        8.66        7.42      1.20 o 
   8  -9   5        2.63        3.18      1.56 o 
   9  -9   5        7.01        6.98      1.74 o 
  10  -9   5        1.44        0.57      1.60 o 
  11  -9   5        5.99        7.46      1.88 o 
  -9  -8   5        2.54        3.50      2.51 o 
  -8  -8   5       14.62       15.80      1.85 o 
  -7  -8   5        0.47        2.08      1.02 o 
  -6  -8   5       14.05       13.29      1.54 o 
  -5  -8   5       14.06       15.22      1.48 o 
  -4  -8   5        2.16        2.80      0.75 o 
  -3  -8   5       30.38       28.04      1.24 o 
  -2  -8   5       47.71       35.93      1.23 o 
  -1  -8   5       46.94       58.84      1.35 o 
   0  -8   5       46.04       50.11      1.20 o 
   1  -8   5       65.56       69.86      1.40 o 
   2  -8   5      232.41      218.52      3.46 o 
   3  -8   5        1.72        1.33      0.53 o 
   4  -8   5        5.22        1.64      0.57 o 
   5  -8   5        5.06        7.78      1.03 o 
   6  -8   5       62.96       58.82      1.63 o 
   7  -8   5       28.94       24.22      1.42 o 
   8  -8   5        9.07       10.59      1.67 o 
   9  -8   5        1.17        2.99      1.27 o 
  10  -8   5        1.22        0.90      1.27 o 
  11  -8   5       14.40       13.48      2.28 o 
 -10  -7   5        6.45        7.64      2.87 o 
  -9  -7   5        7.56       12.82      2.22 o 
  -8  -7   5        0.59        0.86      1.01 o 
  -7  -7   5        9.03        9.46      1.32 o 
  -6  -7   5       75.43       77.63      2.82 o 
  -5  -7   5        0.31        0.43      0.64 o 
  -4  -7   5        0.03       -0.53      0.53 o 
  -3  -7   5      357.73      360.61      5.70 o 
  -2  -7   5       56.57       43.60      1.12 o 
  -1  -7   5       19.90       24.89      0.74 o 
   0  -7   5        9.30       10.34      0.53 o 
   1  -7   5       50.51       53.69      1.05 o 
   2  -7   5       28.32       28.34      0.94 o 
   3  -7   5        0.06       -0.06      0.36 o 
   4  -7   5        0.03        0.04      0.42 o 
   5  -7   5        2.10        2.87      0.58 o 
   6  -7   5        3.34        4.61      0.69 o 
   7  -7   5       43.74       38.98      1.35 o 
   8  -7   5        3.01        3.02      0.97 o 
   9  -7   5        3.24       -0.28      2.59 o 
  10  -7   5       47.09       49.58      3.26 o 
  11  -7   5        0.04        0.69      1.43 o 
 -11  -6   5        5.33        6.56      3.00 o 
 -10  -6   5       14.09       19.35      2.06 o 
  -9  -6   5       23.56       25.83      2.06 o 
  -8  -6   5        0.03       -0.07      0.87 o 
  -7  -6   5       19.09       17.99      1.57 o 
  -6  -6   5       23.28       20.89      1.43 o 
  -5  -6   5      217.80      208.17      3.95 o 
  -4  -6   5       43.18       40.70      1.55 o 
  -3  -6   5      103.95       98.31      1.98 o 
  -2  -6   5       69.56       61.60      1.35 o 
  -1  -6   5        8.09        7.33      0.42 o 
   0  -6   5        0.18        0.12      0.25 o 
   1  -6   5       12.25       16.18      0.55 o 
   2  -6   5      281.89      280.35      3.20 o 
   3  -6   5        0.04        0.18      0.32 o 
   4  -6   5      108.44      109.06      1.87 o 
   5  -6   5       27.13       20.22      1.11 o 
   6  -6   5      114.71      141.15      2.66 o 
   7  -6   5        0.01       -0.06      0.47 o 
   8  -6   5       20.49       23.25      1.35 o 
   9  -6   5        0.55       -0.09      1.02 o 
  10  -6   5        2.28        2.54      1.34 o 
  11  -6   5       14.19       18.61      2.34 o 
  12  -6   5        0.08        1.07      1.29 o 
 -11  -5   5        1.28        3.61      2.67 o 
 -10  -5   5        5.06        5.02      1.35 o 
  -9  -5   5        0.05        0.68      0.98 o 
  -8  -5   5        5.37        7.64      1.28 o 
  -7  -5   5        4.70        3.52      0.82 o 
  -6  -5   5       35.02       31.97      1.30 o 
  -5  -5   5       27.48       25.45      1.13 o 
  -4  -5   5       57.38       59.17      1.49 o 
  -3  -5   5       29.85       25.62      0.87 o 
  -2  -5   5      124.39      121.60      2.24 o 
  -1  -5   5      151.50      162.93      1.94 o 
   0  -5   5       10.12        9.29      0.41 o 
   1  -5   5      669.89      740.08      7.16 o 
   2  -5   5      106.79      112.16      1.56 o 
   3  -5   5        0.38        0.01      0.27 o 
   4  -5   5      374.45      366.90      4.32 o 
   5  -5   5      253.66      227.98      3.10 o 
   6  -5   5      131.93      155.35      2.48 o 
   7  -5   5        7.80        9.03      0.82 o 
   8  -5   5       11.13       13.69      1.01 o 
   9  -5   5        4.43        8.27      1.18 o 
  10  -5   5        0.43        0.98      1.16 o 
  11  -5   5        0.12       -1.12      1.12 o 
  12  -5   5        8.42        4.56      3.66 o 
 -11  -4   5       19.74       20.56      2.10 o 
 -10  -4   5        1.67        0.93      1.13 o 
  -9  -4   5        2.96        2.24      1.03 o 
  -8  -4   5       37.76       33.97      3.17 o 
  -7  -4   5       62.45       51.72      1.88 o 
  -6  -4   5       57.55       65.61      1.77 o 
  -5  -4   5       87.77       79.21      1.64 o 
  -4  -4   5        0.26        0.32      0.46 o 
  -3  -4   5       32.06       33.02      0.90 o 
  -2  -4   5       84.81       81.11      1.36 o 
  -1  -4   5      578.96      619.40      5.67 o 
   0  -4   5        3.66       11.89      0.39 o 
   1  -4   5      648.68      675.08      6.45 o 
   2  -4   5      165.32      177.46      2.06 o 
   3  -4   5        2.65        1.59      0.30 o 
   4  -4   5       21.16       31.95      0.80 o 
   5  -4   5       97.84       75.24      1.95 o 
   6  -4   5       19.17       13.61      0.64 o 
   7  -4   5        0.47       -0.47      0.47 o 
   8  -4   5        5.21        3.89      0.69 o 
   9  -4   5       14.51       21.81      2.27 o 
  10  -4   5        2.66       -0.47      1.00 o 
  11  -4   5        0.58        1.49      1.21 o 
  12  -4   5       16.97       17.68      2.59 o 
 -12  -3   5       10.66       13.13      3.63 o 
 -11  -3   5        0.00       -1.08      1.08 o 
 -10  -3   5       21.33       23.27      1.98 o 
  -9  -3   5       73.72       77.73      3.06 o 
  -8  -3   5       88.24       86.41      2.54 o 
  -7  -3   5       14.51       15.11      1.38 o 
  -6  -3   5      197.43      192.42      3.24 o 
  -5  -3   5      126.66      126.00      2.08 o 
  -4  -3   5        9.09        4.93      0.44 o 
  -3  -3   5      269.26      306.12      3.35 o 
  -2  -3   5      249.60      269.46      3.10 o 
  -1  -3   5        3.99        3.78      0.23 o 
   0  -3   5       53.07       66.37      1.18 o 
   1  -3   5      309.02      335.36      3.60 o 
   2  -3   5       17.29       15.02      0.42 o 
   3  -3   5        7.90        7.05      0.35 o 
   4  -3   5        1.06        0.65      0.28 o 
   5  -3   5      259.32      254.88      3.12 o 
   6  -3   5      145.84      132.86      2.02 o 
   7  -3   5       60.93       57.24      1.45 o 
   8  -3   5        0.14        0.72      0.54 o 
   9  -3   5       42.64       38.73      1.72 o 
  10  -3   5        2.80        2.56      1.20 o 
  11  -3   5        7.73        5.36      2.74 o 
  12  -3   5        4.42        4.30      1.71 o 
 -12  -2   5       15.54       25.07      3.04 o 
 -11  -2   5        4.27        3.03      1.28 o 
 -10  -2   5       75.31       71.25      3.33 o 
  -9  -2   5       25.91       20.22      1.68 o 
  -8  -2   5       12.94       12.01      1.10 o 
  -7  -2   5      108.38      101.26      2.24 o 
  -6  -2   5      540.41      504.94      5.96 o 
  -5  -2   5       17.46       30.30      0.89 o 
  -4  -2   5     1082.71     1127.95     14.03 o 
  -3  -2   5       49.01       46.51      0.86 o 
  -2  -2   5        9.93       10.83      0.42 o 
  -1  -2   5      261.47      316.79      2.77 o 
   0  -2   5      937.47      953.40     10.54 o 
   1  -2   5       43.10       43.82      0.70 o 
   2  -2   5       22.18       25.80      0.46 o 
   3  -2   5      441.17      498.13      5.70 o 
   4  -2   5       21.31       27.33      0.74 o 
   5  -2   5        0.00        0.40      0.32 o 
   6  -2   5      240.57      221.57      3.07 o 
   7  -2   5       87.12       78.07      1.89 o 
   8  -2   5       33.96       33.20      1.46 o 
   9  -2   5        3.28        7.11      0.97 o 
  10  -2   5        0.47        1.26      1.12 o 
  11  -2   5        5.94        7.00      1.68 o 
  12  -2   5        0.56       -0.77      1.39 o 
 -12  -1   5        5.06        6.37      1.95 o 
 -11  -1   5        0.01        0.36      1.05 o 
 -10  -1   5        0.34        0.08      0.98 o 
  -9  -1   5       66.49       64.30      4.17 o 
  -8  -1   5       39.18       41.51      1.73 o 
  -7  -1   5        6.34        5.69      0.68 o 
  -6  -1   5        0.06       -0.13      0.39 o 
  -5  -1   5        1.26        1.57      0.36 o 
  -4  -1   5      155.02      177.55      2.20 o 
  -3  -1   5     1200.54     1238.20     11.56 o 
  -2  -1   5      199.18      215.22      2.41 o 
  -1  -1   5        4.28        6.29      0.29 o 
   0  -1   5      720.93      695.98     18.41 o 
   1  -1   5      319.67      330.70      4.32 o 
   2  -1   5      176.40      210.35      2.57 o 
   3  -1   5       87.58       82.42      1.19 o 
   4  -1   5       27.10       36.71      1.04 o 
   5  -1   5       39.22       40.74      1.00 o 
   6  -1   5       96.16       88.77      1.69 o 
   7  -1   5      221.13      205.15      3.39 o 
   8  -1   5       52.14       44.63      1.68 o 
   9  -1   5        1.27        2.09      0.76 o 
  10  -1   5       22.25       22.73      2.21 o 
  11  -1   5        0.02        1.87      1.27 o 
  12  -1   5        0.07       -0.92      1.39 o 
 -12   0   5        9.06        9.48      1.70 o 
 -11   0   5        0.12       -0.63      1.28 o 
 -10   0   5       37.34       36.85      3.49 o 
  -9   0   5       33.49       35.86      2.01 o 
  -8   0   5        0.10       -0.49      0.49 o 
  -7   0   5       21.86       22.42      1.07 o 
  -6   0   5       93.24       91.94      1.73 o 
  -5   0   5       17.47       15.08      0.73 o 
  -4   0   5       87.40       85.88      1.32 o 
  -3   0   5     1135.55     1173.54     11.78 o 
  -2   0   5     3350.82     3558.84     30.59 o 
  -1   0   5      204.27      291.43      3.13 o 
   0   0   5       62.10       67.29      2.93 o 
   1   0   5     1090.02     1150.17     12.80 o 
   2   0   5      601.82      653.43      5.81 o 
   3   0   5     1494.53     1557.38     15.50 o 
   4   0   5       34.09       33.01      0.82 o 
   5   0   5       16.87       13.08      0.62 o 
   6   0   5        0.04       -0.08      0.38 o 
   7   0   5       18.17       19.63      1.03 o 
   8   0   5        7.30        5.99      0.86 o 
   9   0   5       41.94       43.36      1.80 o 
  10   0   5        5.09        3.32      1.25 o 
  11   0   5       15.26       15.32      2.19 o 
  12   0   5        1.63        2.42      1.60 o 
 -13   1   5        0.17       -1.98      1.98 o 
 -12   1   5       19.25       18.90      2.49 o 
 -11   1   5        0.04       -0.25      0.93 o 
 -10   1   5       92.66       90.65      3.26 o 
  -9   1   5       23.81       19.79      1.58 o 
  -8   1   5       46.98       47.31      1.60 o 
  -7   1   5       79.65       75.33      1.84 o 
  -6   1   5       70.76       72.29      1.50 o 
  -5   1   5       24.51       28.37      0.81 o 
  -4   1   5        6.00       14.63      0.54 o 
  -3   1   5        3.97        5.54      0.32 o 
  -2   1   5     1515.79     1517.73     11.72 o 
  -1   1   5       54.20       71.90      0.78 o 
   0   1   5       37.63       44.95      0.69 o 
   1   1   5      134.50      134.06      1.50 o 
   2   1   5       31.59       38.56      0.65 o 
   3   1   5        1.57        3.96      0.31 o 
   4   1   5       22.01       29.20      0.75 o 
   5   1   5       12.93        8.91      0.53 o 
   6   1   5      131.47      123.64      2.13 o 
   7   1   5      106.82       98.83      2.43 o 
   8   1   5       40.04       39.95      1.67 o 
   9   1   5        1.14       -0.69      0.71 o 
  10   1   5        0.52       -0.95      0.95 o 
  11   1   5        3.35        4.22      1.62 o 
  12   1   5        0.10       -1.20      1.20 o 
 -13   2   5        3.50        7.61      2.96 o 
 -12   2   5        0.00        0.74      1.24 o 
 -11   2   5        1.33        4.23      1.20 o 
 -10   2   5        6.00        6.06      1.23 o 
  -9   2   5       29.17       21.67      1.61 o 
  -8   2   5       53.25       53.07      1.69 o 
  -7   2   5      191.63      181.83      3.67 o 
  -6   2   5       83.45       83.50      1.64 o 
  -5   2   5      147.84      157.81      2.61 o 
  -4   2   5      103.84      125.57      1.73 o 
  -3   2   5       63.22       81.04      1.07 o 
  -2   2   5     1148.14     1156.84     10.05 o 
  -1   2   5       11.23       13.29      0.31 o 
   0   2   5       27.31       31.52      0.65 o 
   1   2   5        5.92        7.04      0.25 o 
   2   2   5        4.28        6.11      0.30 o 
   3   2   5      210.01      229.69      2.64 o 
   4   2   5       55.57       64.47      1.19 o 
   5   2   5        0.15        0.01      0.29 o 
   6   2   5      100.96      112.58      2.30 o 
   7   2   5       45.90       54.55      1.84 o 
   8   2   5       12.32        9.24      1.03 o 
   9   2   5        0.00        0.70      0.93 o 
  10   2   5       12.10       10.71      1.80 o 
  11   2   5       21.38       25.69      2.79 o 
 -13   3   5        0.58        1.57      2.54 o 
 -12   3   5        0.50        1.13      1.16 o 
 -11   3   5        4.33        4.84      1.26 o 
 -10   3   5       40.82       38.06      2.19 o 
  -9   3   5       10.36        7.05      1.13 o 
  -8   3   5      139.50      132.57      2.74 o 
  -7   3   5        2.84        2.31      0.56 o 
  -6   3   5        2.11        2.21      0.41 o 
  -5   3   5       67.20       64.28      1.11 o 
  -4   3   5       91.34       87.56      1.23 o 
  -3   3   5       21.14       20.17      0.57 o 
  -2   3   5       52.05       51.17      0.76 o 
  -1   3   5       54.55       59.09      0.83 o 
   0   3   5      587.67      584.32      5.04 o 
   1   3   5        9.88       13.31      0.42 o 
   2   3   5       64.58       62.13      1.00 o 
   3   3   5       64.02       60.19      1.05 o 
   4   3   5      450.39      427.57      5.04 o 
   5   3   5      320.29      315.23      4.10 o 
   6   3   5       65.41       70.85      1.84 o 
   7   3   5       16.81       18.11      1.20 o 
   8   3   5        2.96        2.64      0.81 o 
   9   3   5        4.34        8.09      1.94 o 
  10   3   5        0.25        0.40      2.30 o 
  11   3   5        0.28       -0.05      1.49 o 
 -12   4   5        0.47        1.81      1.25 o 
 -11   4   5        5.70        5.15      1.29 o 
 -10   4   5        2.41        2.26      1.44 o 
  -9   4   5        7.82        5.73      1.12 o 
  -8   4   5        0.09        0.67      0.63 o 
  -7   4   5        0.59       -0.46      0.46 o 
  -6   4   5      137.95      138.76      2.36 o 
  -5   4   5       86.94       89.58      1.55 o 
  -4   4   5       62.03       68.56      1.19 o 
  -3   4   5        7.58        6.23      0.40 o 
  -2   4   5      178.82      195.19      1.97 o 
  -1   4   5      101.71       91.70      1.14 o 
   0   4   5       21.55       21.58      0.58 o 
   1   4   5      217.68      215.88      2.39 o 
   2   4   5      358.87      382.96      4.10 o 
   3   4   5        3.62        1.21      0.29 o 
   4   4   5      576.81      526.91      6.13 o 
   5   4   5        0.07        1.26      0.62 o 
   6   4   5      100.74       96.15      2.48 o 
   7   4   5       50.45       51.77      1.94 o 
   8   4   5        8.61        7.94      1.28 o 
   9   4   5        0.42        1.14      1.39 o 
  10   4   5        4.93        3.83      2.29 o 
  11   4   5        0.45        2.04      3.29 o 
 -12   5   5        1.69        0.81      1.59 o 
 -11   5   5       12.09        9.67      1.63 o 
 -10   5   5       52.56       58.78      2.73 o 
  -9   5   5       26.62       28.71      2.95 o 
  -8   5   5        8.30        7.92      0.98 o 
  -7   5   5       40.33       44.92      1.54 o 
  -6   5   5       18.27       16.96      0.95 o 
  -5   5   5       41.44       41.92      1.11 o 
  -4   5   5       32.02       39.83      0.94 o 
  -3   5   5       20.28       24.34      0.64 o 
  -2   5   5       11.00       15.80      0.52 o 
  -1   5   5      163.49      166.35      1.90 o 
   0   5   5       16.29       22.46      0.67 o 
   1   5   5       88.59      102.02      1.59 o 
   2   5   5       29.09       32.76      0.90 o 
   3   5   5      117.57      129.25      1.88 o 
   4   5   5        4.82        4.00      0.55 o 
   5   5   5        0.01       -0.17      0.62 o 
   6   5   5        0.22        0.02      0.67 o 
   7   5   5        9.90        9.21      1.08 o 
   8   5   5        1.36        2.65      1.28 o 
   9   5   5        6.03        6.94      1.80 o 
  10   5   5        2.15        1.64      1.49 o 
 -12   6   5        1.55        2.09      1.68 o 
 -11   6   5        0.16        0.03      1.02 o 
 -10   6   5       24.88       26.63      2.07 o 
  -9   6   5       16.03       16.04      1.60 o 
  -8   6   5       23.05       21.66      1.79 o 
  -7   6   5        6.49        4.44      0.84 o 
  -6   6   5        1.45        0.59      0.65 o 
  -5   6   5       62.89       64.17      1.49 o 
  -4   6   5        6.58        9.57      0.52 o 
  -3   6   5        9.20        7.97      0.47 o 
  -2   6   5       23.88       26.71      0.74 o 
  -1   6   5      251.75      256.24      2.79 o 
   0   6   5       29.38       28.47      0.82 o 
   1   6   5       98.67      103.13      1.61 o 
   2   6   5        0.39       -0.23      0.33 o 
   3   6   5        8.05        8.24      0.76 o 
   4   6   5        3.63        3.03      0.88 o 
   5   6   5        9.67        7.52      0.94 o 
   6   6   5        6.46        5.45      0.93 o 
   7   6   5        4.42        4.40      1.09 o 
   8   6   5        1.07        0.92      2.29 o 
   9   6   5        0.76       -1.28      1.28 o 
  10   6   5        2.44        0.20      1.50 o 
 -12   7   5        0.09       -2.01      2.01 o 
 -11   7   5        3.30        3.26      1.37 o 
 -10   7   5        8.41       11.76      2.36 o 
  -9   7   5        0.02        0.83      0.90 o 
  -8   7   5        3.63        6.16      1.22 o 
  -7   7   5        6.26        8.85      2.97 o 
  -6   7   5       17.59       12.69      1.22 o 
  -5   7   5      181.29      171.96      2.99 o 
  -4   7   5       53.75       50.86      1.30 o 
  -3   7   5        3.99        3.39      0.46 o 
  -2   7   5       16.93       17.27      0.81 o 
  -1   7   5      239.19      234.66      3.11 o 
   0   7   5       70.27       68.30      1.46 o 
   1   7   5        2.59        3.73      0.56 o 
   2   7   5       82.87       77.59      1.74 o 
   3   7   5      150.02      139.97      3.50 o 
   4   7   5        2.05        3.39      0.95 o 
   5   7   5        0.10        0.05      0.78 o 
   6   7   5       26.26       27.99      2.32 o 
   7   7   5        7.60        8.29      1.87 o 
   8   7   5        1.26        2.23      1.52 o 
   9   7   5        0.03        2.68      1.68 o 
 -11   8   5        6.49        9.36      2.21 o 
 -10   8   5        0.15        2.20      1.16 o 
  -9   8   5        0.02        1.70      1.10 o 
  -8   8   5        0.11       -1.57      1.57 o 
  -7   8   5        7.88        4.14      1.40 o 
  -6   8   5       40.35       38.88      2.47 o 
  -5   8   5        5.73       10.10      1.25 o 
  -4   8   5       23.74       20.78      1.26 o 
  -3   8   5      162.45      166.79      3.08 o 
  -2   8   5       39.54       42.10      1.49 o 
  -1   8   5       82.33       70.73      1.87 o 
   0   8   5       36.54       37.41      1.56 o 
   1   8   5       51.95       46.75      1.74 o 
   2   8   5       11.96        9.55      1.16 o 
   3   8   5       25.11       25.88      1.67 o 
   4   8   5        2.57        1.51      0.90 o 
   5   8   5        3.24        5.68      1.46 o 
   6   8   5       15.18       14.31      2.89 o 
   7   8   5        4.95        5.63      2.38 o 
   8   8   5        0.01       -0.25      2.01 o 
 -11   9   5        5.18        5.60      2.80 o 
 -10   9   5        7.50       13.17      1.96 o 
  -9   9   5        3.95        3.57      1.29 o 
  -8   9   5       19.94       16.07      2.13 o 
  -7   9   5       21.12       21.96      2.30 o 
  -6   9   5       24.08       32.74      2.45 o 
  -5   9   5        6.71       10.61      1.48 o 
  -4   9   5        1.02        0.16      0.96 o 
  -3   9   5       13.37       12.92      1.32 o 
  -2   9   5        7.30        6.97      1.12 o 
  -1   9   5       20.18       16.01      1.41 o 
   0   9   5        0.02        1.47      0.83 o 
   1   9   5       21.93       21.89      1.55 o 
   2   9   5        2.49        0.94      0.89 o 
   3   9   5       36.69       37.90      5.05 o 
   4   9   5        2.67        2.99      1.36 o 
   5   9   5        7.76        4.65      2.10 o 
   6   9   5        8.28       10.51      2.92 o 
   7   9   5        2.75        1.62      2.03 o 
   8   9   5        2.43       -0.96      2.06 o 
 -10  10   5        0.02       -0.32      2.22 o 
  -9  10   5        4.90        5.55      1.49 o 
  -8  10   5       20.10       21.48      2.43 o 
  -7  10   5        0.41       -1.42      1.42 o 
  -6  10   5        0.04       -0.04      1.68 o 
  -5  10   5        9.81       13.77      1.51 o 
  -4  10   5       23.00       28.52      2.32 o 
  -3  10   5        0.42        1.54      1.14 o 
  -2  10   5        2.82        5.01      1.35 o 
  -1  10   5        0.67        0.19      1.11 o 
   0  10   5        0.63        1.62      1.95 o 
   1  10   5        0.72        0.69      1.44 o 
   2  10   5       11.31       11.06      1.80 o 
   3  10   5        1.39        1.00      1.25 o 
   4  10   5        0.28       -0.22      1.71 o 
   5  10   5        0.78        2.46      2.11 o 
   6  10   5        0.50       -0.51      1.85 o 
   7  10   5        0.28        1.18      2.17 o 
  -9  11   5       11.52       12.91      3.26 o 
  -8  11   5        2.47        0.69      1.44 o 
  -7  11   5        3.52        6.36      3.13 o 
  -6  11   5        0.49        1.34      2.57 o 
  -5  11   5        0.13        0.13      0.99 o 
  -4  11   5        0.66        1.27      1.29 o 
  -3  11   5       11.41        9.46      2.15 o 
  -2  11   5        6.66        6.34      1.58 o 
  -1  11   5       13.11       16.05      2.02 o 
   0  11   5       32.46       32.89      2.56 o 
   1  11   5        4.06        7.34      1.63 o 
   2  11   5        0.08       -0.47      1.74 o 
   3  11   5        4.51        2.46      2.23 o 
   4  11   5        3.81        3.45      2.23 o 
   5  11   5        6.26        4.27      2.43 o 
  -8  12   5        0.41        0.20      2.11 o 
  -7  12   5        0.05        0.99      1.59 o 
  -6  12   5        0.41        1.61      1.26 o 
  -5  12   5        0.50        1.46      1.77 o 
  -4  12   5        1.29       -0.45      1.91 o 
  -3  12   5        0.30        0.74      2.02 o 
  -2  12   5        5.99        7.03      1.73 o 
  -1  12   5        1.74        2.05      1.63 o 
   0  12   5        4.15        5.55      1.71 o 
   1  12   5        2.82        2.78      2.26 o 
   2  12   5        4.14        4.66      2.39 o 
   3  12   5       30.12       39.83      4.65 o 
   4  12   5       10.98       18.58      3.85 o 
  -6  13   5        3.49        4.59      2.54 o 
  -5  13   5        2.06       -2.06      2.20 o 
  -4  13   5        0.16        1.24      2.16 o 
  -3  13   5        3.08        4.11      2.55 o 
  -2  13   5        1.67        2.16      2.19 o 
  -1  13   5        1.08        1.56      2.06 o 
   0  13   5        2.14        1.21      2.24 o 
   1  13   5        1.31       -1.46      2.10 o 
   2  13   5        2.31        2.68      2.36 o 
  -3  14   5        0.23       -0.76      2.07 o 
  -2  14   5        8.06       11.50      3.24 o 
  -1  14   5        2.60        2.38      2.42 o 
  -2 -14   6        1.36        1.82      2.29 o 
  -1 -14   6        0.01       -0.24      1.47 o 
   0 -14   6        0.08        2.41      3.13 o 
   1 -14   6        1.35        0.64      1.46 o 
   2 -14   6        8.40       14.55      2.31 o 
   3 -14   6        0.00        2.49      1.59 o 
   4 -14   6        0.09        0.71      1.58 o 
   5 -14   6        0.75       -0.34      1.51 o 
  -4 -13   6        3.79        2.43      1.68 o 
  -3 -13   6        1.44        2.01      1.59 o 
  -2 -13   6        0.21       -1.09      1.32 o 
  -1 -13   6        0.60       -1.38      1.38 o 
   0 -13   6        4.06        7.08      1.29 o 
   1 -13   6        2.85        4.13      1.58 o 
   2 -13   6        0.66        1.18      1.33 o 
   3 -13   6       10.03        9.61      1.95 o 
   4 -13   6        1.58        1.83      1.42 o 
   5 -13   6       13.43       14.96      2.30 o 
   6 -13   6       16.62       14.98      2.40 o 
   7 -13   6        0.47       -0.57      1.16 o 
  -5 -12   6        2.29        2.94      1.66 o 
  -4 -12   6        0.01       -1.35      1.35 o 
  -3 -12   6        0.65        0.07      0.87 o 
  -2 -12   6        0.47       -0.44      1.77 o 
  -1 -12   6        8.00        7.36      1.39 o 
   0 -12   6       14.77       13.63      1.59 o 
   1 -12   6        7.76        8.56      1.87 o 
   2 -12   6        0.02       -0.32      1.16 o 
   3 -12   6        1.48       -0.57      1.17 o 
   4 -12   6        1.78        2.91      1.86 o 
   5 -12   6        0.02       -1.10      1.10 o 
   6 -12   6        1.46        0.72      1.23 o 
   7 -12   6        1.24        3.58      1.26 o 
   8 -12   6        0.01       -1.25      1.25 o 
  -7 -11   6        2.53        1.85      2.51 o 
  -6 -11   6        0.94        0.97      2.37 o 
  -5 -11   6       24.70       30.24      2.39 o 
  -4 -11   6        7.42       10.41      1.94 o 
  -3 -11   6        7.51        6.10      1.51 o 
  -2 -11   6        0.00        0.96      1.08 o 
  -1 -11   6        1.84        0.51      1.24 o 
   0 -11   6        4.04        4.25      0.88 o 
   1 -11   6        0.02       -0.38      1.00 o 
   2 -11   6        0.09        0.38      0.90 o 
   3 -11   6        0.58        0.15      0.81 o 
   4 -11   6        0.08        2.23      0.96 o 
   5 -11   6        0.01       -1.05      1.05 o 
   6 -11   6        7.68        8.32      1.68 o 
   7 -11   6        1.54        1.33      1.06 o 
   8 -11   6       13.56       16.22      2.29 o 
   9 -11   6       14.95       15.50      2.33 o 
  -8 -10   6        0.34        0.64      2.40 o 
  -7 -10   6        1.94        0.71      2.29 o 
  -6 -10   6        8.73        9.63      1.55 o 
  -5 -10   6       11.39       13.25      1.90 o 
  -4 -10   6        0.04       -0.66      0.66 o 
  -3 -10   6        1.32        1.27      0.74 o 
  -2 -10   6        0.08        0.72      0.92 o 
  -1 -10   6       26.39       25.92      1.36 o 
   0 -10   6        1.99        0.11      0.64 o 
   1 -10   6       78.33       64.98      1.70 o 
   2 -10   6        4.86        2.82      0.80 o 
   3 -10   6        0.79        0.61      0.72 o 
   4 -10   6        0.31        0.44      0.68 o 
   5 -10   6        0.25        0.05      0.76 o 
   6 -10   6        7.41        8.77      1.13 o 
   7 -10   6       31.25       30.01      2.07 o 
   8 -10   6        2.03        0.53      1.48 o 
   9 -10   6        1.45        3.98      1.53 o 
  10 -10   6        0.02        1.79      1.46 o 
  -8  -9   6        2.65        4.85      2.58 o 
  -7  -9   6        0.58       -1.38      1.38 o 
  -6  -9   6       27.17       27.69      3.54 o 
  -5  -9   6        1.02        1.29      1.04 o 
  -4  -9   6        1.30        2.07      0.69 o 
  -3  -9   6        5.25        1.40      0.58 o 
  -2  -9   6       64.77       55.30      1.56 o 
  -1  -9   6        2.24        1.66      0.54 o 
   0  -9   6        8.77        7.55      0.65 o 
   1  -9   6       29.63       23.66      0.92 o 
   2  -9   6      163.16      156.27      2.91 o 
   3  -9   6      227.74      214.73      3.62 o 
   4  -9   6       15.52       11.65      1.04 o 
   5  -9   6        0.26        0.11      0.63 o 
   6  -9   6        0.22        0.25      0.68 o 
   7  -9   6        3.02        5.28      1.20 o 
   8  -9   6        0.67        1.24      1.13 o 
   9  -9   6        1.41       -0.02      1.21 o 
  10  -9   6        0.29       -0.06      1.27 o 
  -9  -8   6        5.29        2.62      2.54 o 
  -8  -8   6        0.73        0.64      1.25 o 
  -7  -8   6        0.87        1.13      1.23 o 
  -6  -8   6       16.85       20.62      2.60 o 
  -5  -8   6        1.73        1.21      0.88 o 
  -4  -8   6        0.02        0.18      0.60 o 
  -3  -8   6       27.27       21.32      1.02 o 
  -2  -8   6       46.62       43.52      1.30 o 
  -1  -8   6        4.81        3.54      0.53 o 
   0  -8   6       47.90       41.17      1.35 o 
   1  -8   6        7.85        7.10      1.01 o 
   2  -8   6       56.85       52.22      1.49 o 
   3  -8   6        0.09        1.96      0.58 o 
   4  -8   6       16.67       17.78      0.98 o 
   5  -8   6       22.01       21.71      1.54 o 
   6  -8   6        0.19        0.68      0.55 o 
   7  -8   6        0.40        1.15      0.83 o 
   8  -8   6        4.49        6.27      1.00 o 
   9  -8   6        2.89        2.50      1.35 o 
  10  -8   6        5.83        2.81      1.58 o 
  11  -8   6        7.80        9.07      2.92 o 
 -10  -7   6        4.74        4.58      2.70 o 
  -9  -7   6       19.45       24.76      3.10 o 
  -8  -7   6        0.69       -0.87      1.05 o 
  -7  -7   6       11.97        9.27      1.35 o 
  -6  -7   6       19.74       24.26      1.45 o 
  -5  -7   6        9.62        7.76      0.94 o 
  -4  -7   6        6.53        4.36      0.76 o 
  -3  -7   6      151.17      147.90      3.02 o 
  -2  -7   6      189.24      170.44      2.43 o 
  -1  -7   6       81.58       70.99      1.29 o 
   0  -7   6       75.04       64.20      1.18 o 
   1  -7   6       75.84       66.68      1.20 o 
   2  -7   6       26.36       18.55      0.94 o 
   3  -7   6       34.29       33.92      1.04 o 
   4  -7   6       21.91       16.72      0.79 o 
   5  -7   6        3.75        5.31      0.66 o 
   6  -7   6        7.79        6.30      0.85 o 
   7  -7   6        1.04        1.82      0.61 o 
   8  -7   6       11.91        6.57      1.13 o 
   9  -7   6        1.00        1.34      1.19 o 
  10  -7   6        0.26        2.22      1.40 o 
  11  -7   6       20.23       23.47      2.65 o 
 -10  -6   6       14.18       17.15      3.57 o 
  -9  -6   6        5.15        3.76      1.57 o 
  -8  -6   6        1.09        0.99      0.95 o 
  -7  -6   6        7.32        4.42      1.04 o 
  -6  -6   6        5.48        4.15      0.78 o 
  -5  -6   6       26.60       26.12      1.32 o 
  -4  -6   6       21.84       21.30      1.14 o 
  -3  -6   6       76.23       78.13      1.74 o 
  -2  -6   6       42.51       48.28      1.11 o 
  -1  -6   6        0.16        0.47      0.27 o 
   0  -6   6       65.32       60.71      1.06 o 
   1  -6   6       10.57        5.58      0.51 o 
   2  -6   6       31.45       30.10      0.80 o 
   3  -6   6       85.87       79.95      1.48 o 
   4  -6   6        0.01        0.99      0.40 o 
   5  -6   6      171.23      186.61      2.57 o 
   6  -6   6      115.46      121.96      2.41 o 
   7  -6   6       35.91       37.53      1.38 o 
   8  -6   6        1.03        1.35      0.69 o 
   9  -6   6       33.30       43.88      2.25 o 
  10  -6   6       52.65       64.63      3.55 o 
  11  -6   6        0.06       -0.96      1.10 o 
 -11  -5   6        2.80        3.29      2.68 o 
 -10  -5   6        3.30        5.65      1.65 o 
  -9  -5   6        4.30        3.47      1.43 o 
  -8  -5   6        1.65        3.11      1.02 o 
  -7  -5   6       15.88       14.95      1.18 o 
  -6  -5   6       12.64       12.96      1.04 o 
  -5  -5   6      207.60      204.28      3.76 o 
  -4  -5   6      136.71      128.19      2.33 o 
  -3  -5   6        0.91        0.91      0.38 o 
  -2  -5   6       58.39       64.39      1.30 o 
  -1  -5   6      114.66      126.40      1.62 o 
   0  -5   6        0.08        0.16      0.23 o 
   1  -5   6      141.67      117.67      1.58 o 
   2  -5   6        9.65       10.68      0.47 o 
   3  -5   6       75.37       67.26      1.24 o 
   4  -5   6       91.21       71.13      1.39 o 
   5  -5   6      515.14      488.41      5.63 o 
   6  -5   6       49.12       34.49      1.23 o 
   7  -5   6        1.02        1.93      0.65 o 
   8  -5   6        3.74        1.92      0.72 o 
   9  -5   6        9.70        8.73      1.26 o 
  10  -5   6        0.22       -0.96      0.96 o 
  11  -5   6        9.46       16.94      2.24 o 
  12  -5   6        3.16       -0.83      1.44 o 
 -11  -4   6        0.34       -2.03      2.03 o 
 -10  -4   6       14.88       19.90      2.41 o 
  -9  -4   6        2.97        4.28      1.23 o 
  -8  -4   6        1.00        0.23      0.82 o 
  -7  -4   6       56.86       55.08      1.92 o 
  -6  -4   6        2.35        2.95      0.68 o 
  -5  -4   6      188.61      163.10      2.54 o 
  -4  -4   6       10.46       13.25      0.68 o 
  -3  -4   6        1.83        1.04      0.34 o 
  -2  -4   6        1.36        2.61      0.32 o 
  -1  -4   6       65.60       66.09      1.26 o 
   0  -4   6        7.70       12.37      0.43 o 
   1  -4   6       46.07       55.98      0.98 o 
   2  -4   6       43.86       32.34      0.88 o 
   3  -4   6       17.01       18.11      0.61 o 
   4  -4   6      250.03      238.78      2.77 o 
   5  -4   6      119.40       73.56      1.45 o 
   6  -4   6        7.23        1.46      0.44 o 
   7  -4   6        2.69        1.28      0.67 o 
   8  -4   6        0.17        0.80      0.70 o 
   9  -4   6        0.00       -0.80      0.80 o 
  10  -4   6        0.03       -0.04      1.05 o 
  11  -4   6        0.00       -1.07      1.18 o 
  12  -4   6       13.33       15.76      2.33 o 
 -12  -3   6        2.69        1.53      2.57 o 
 -11  -3   6        3.28        5.10      1.64 o 
 -10  -3   6       18.94       24.66      3.76 o 
  -9  -3   6       28.50       31.15      2.00 o 
  -8  -3   6        3.26        3.93      0.84 o 
  -7  -3   6       55.75       52.64      1.83 o 
  -6  -3   6       71.89       73.65      1.81 o 
  -5  -3   6      344.61      340.17      3.95 o 
  -4  -3   6      228.51      224.25      2.73 o 
  -3  -3   6      147.82      152.43      2.88 o 
  -2  -3   6       56.24       69.62      1.13 o 
  -1  -3   6       18.54       17.75      0.69 o 
   0  -3   6       90.95      104.02      1.24 o 
   1  -3   6       18.94       28.39      0.51 o 
   2  -3   6        8.66       10.41      0.39 o 
   3  -3   6      120.30      108.48      1.53 o 
   4  -3   6       29.69       31.31      0.86 o 
   5  -3   6       85.58       87.29      1.34 o 
   6  -3   6       15.64       13.11      0.66 o 
   7  -3   6        0.02        0.66      0.48 o 
   8  -3   6        0.58       -0.35      0.60 o 
   9  -3   6        0.09       -0.37      0.74 o 
  10  -3   6       10.42        9.58      2.05 o 
  11  -3   6        4.64        8.36      2.84 o 
  12  -3   6        7.63        8.15      1.94 o 
 -12  -2   6        2.36        3.31      2.78 o 
 -11  -2   6        2.23        1.99      1.31 o 
 -10  -2   6        1.53        2.46      1.10 o 
  -9  -2   6        2.37        3.32      1.07 o 
  -8  -2   6       41.94       43.52      1.77 o 
  -7  -2   6        0.33        0.88      0.58 o 
  -6  -2   6      172.44      167.68      2.62 o 
  -5  -2   6       62.34       65.47      1.29 o 
  -4  -2   6      133.24      135.38      1.95 o 
  -3  -2   6      106.12      115.16      1.60 o 
  -2  -2   6        1.70        0.22      0.17 o 
  -1  -2   6      349.34      335.24      4.52 o 
   0  -2   6       65.49       71.33      1.19 o 
   1  -2   6        0.45       -0.07      0.17 o 
   2  -2   6       34.65       27.05      0.95 o 
   3  -2   6      114.53      129.77      2.03 o 
   4  -2   6        0.00        0.17      0.26 o 
   5  -2   6      250.08      257.03      3.25 o 
   6  -2   6      282.34      273.95      3.59 o 
   7  -2   6        3.18        2.27      0.62 o 
   8  -2   6        5.74        6.92      1.02 o 
   9  -2   6        2.92        5.31      1.04 o 
  10  -2   6        2.54        1.89      1.19 o 
  11  -2   6        0.81        2.93      1.44 o 
  12  -2   6        2.75        6.37      1.73 o 
 -12  -1   6        0.22        1.75      2.45 o 
 -11  -1   6        5.77        5.48      1.66 o 
 -10  -1   6        6.81        4.48      1.22 o 
  -9  -1   6        0.27        0.75      0.84 o 
  -8  -1   6        2.67        1.76      0.70 o 
  -7  -1   6        3.74        3.94      0.72 o 
  -6  -1   6      244.73      241.22      3.31 o 
  -5  -1   6      320.60      335.47      3.79 o 
  -4  -1   6       27.55       26.42      0.72 o 
  -3  -1   6        0.82        0.24      0.21 o 
  -2  -1   6      655.88      675.69      6.96 o 
  -1  -1   6      216.16      280.67      3.78 o 
   0  -1   6      104.68      101.82      4.10 o 
   1  -1   6      167.86      173.55      2.52 o 
   2  -1   6       54.53       64.06      1.16 o 
   3  -1   6        9.62        9.42      0.38 o 
   4  -1   6       12.67       19.21      0.77 o 
   5  -1   6        6.35        7.84      0.53 o 
   6  -1   6      164.81      134.72      2.19 o 
   7  -1   6       12.81        9.85      0.85 o 
   8  -1   6       19.32       14.27      1.65 o 
   9  -1   6       57.66       55.58      2.34 o 
  10  -1   6        0.30       -0.11      1.06 o 
  11  -1   6        5.47        5.39      1.97 o 
  12  -1   6        0.34       -0.39      1.34 o 
 -12   0   6        0.06       -0.35      2.11 o 
 -11   0   6        0.62       -0.95      0.95 o 
 -10   0   6        0.11        1.18      0.93 o 
  -9   0   6       18.26       22.90      1.57 o 
  -8   0   6        4.52        2.64      1.08 o 
  -7   0   6        0.01        0.10      0.48 o 
  -6   0   6        0.08       -0.41      0.41 o 
  -5   0   6      140.07      156.46      2.12 o 
  -4   0   6      102.22      114.00      1.58 o 
  -3   0   6      105.79      108.79      1.48 o 
  -2   0   6       54.85       35.09      0.50 o 
  -1   0   6      637.11      703.44      7.85 o 
   0   0   6      143.03      139.50      5.04 o 
   1   0   6      412.97      399.07      4.65 o 
   2   0   6        6.16        6.85      0.31 o 
   3   0   6      169.94      186.81      2.49 o 
   4   0   6        6.58        5.62      0.40 o 
   5   0   6      189.57      187.36      2.59 o 
   6   0   6       11.09       14.24      0.74 o 
   7   0   6       48.30       47.33      1.61 o 
   8   0   6        6.45        7.34      1.05 o 
   9   0   6        0.26       -0.44      0.72 o 
  10   0   6        1.96        2.88      1.25 o 
  11   0   6        0.99       -0.29      1.16 o 
  12   0   6        2.55        3.77      2.35 o 
 -12   1   6        1.54        6.56      2.71 o 
 -11   1   6        2.19        3.00      1.21 o 
 -10   1   6        0.04        2.03      1.23 o 
  -9   1   6        5.59        3.66      0.84 o 
  -8   1   6       14.20       10.09      1.44 o 
  -7   1   6       46.36       44.46      1.41 o 
  -6   1   6      457.14      430.53      4.79 o 
  -5   1   6        9.32        6.18      0.46 o 
  -4   1   6       91.63       94.98      1.40 o 
  -3   1   6     1342.53     1425.00     13.24 o 
  -2   1   6       21.19       27.00      0.44 o 
  -1   1   6        6.23       12.54      0.44 o 
   0   1   6      211.26      227.13      2.54 o 
   1   1   6       31.74       27.16      0.95 o 
   2   1   6       27.81       33.93      0.63 o 
   3   1   6      238.54      286.99      3.04 o 
   4   1   6       10.23       10.39      0.52 o 
   5   1   6        0.67        1.07      0.38 o 
   6   1   6       12.28        8.82      0.71 o 
   7   1   6      119.64      113.11      2.62 o 
   8   1   6        4.13       -0.16      0.69 o 
   9   1   6        0.90       -0.60      0.75 o 
  10   1   6       10.89        8.40      1.75 o 
  11   1   6        8.78        5.89      1.70 o 
 -12   2   6        0.81        4.27      2.65 o 
 -11   2   6       12.41       13.75      1.74 o 
 -10   2   6        2.39        4.17      1.15 o 
  -9   2   6        9.70        8.56      1.04 o 
  -8   2   6       77.41       77.06      2.26 o 
  -7   2   6       69.03       58.64      1.63 o 
  -6   2   6        3.92        5.29      0.56 o 
  -5   2   6       12.25       14.14      0.61 o 
  -4   2   6        0.09        0.05      0.25 o 
  -3   2   6     1286.08     1375.06     14.97 o 
  -2   2   6        0.82        1.62      0.20 o 
  -1   2   6       44.76       51.84      0.64 o 
   0   2   6       23.39       25.58      0.44 o 
   1   2   6      135.81      133.18      1.35 o 
   2   2   6       13.87       22.01      0.52 o 
   3   2   6        0.68        0.99      0.25 o 
   4   2   6        0.81        2.11      0.36 o 
   5   2   6       45.93       50.47      1.23 o 
   6   2   6      242.88      229.55      4.02 o 
   7   2   6       25.69       28.03      1.60 o 
   8   2   6        0.05        0.46      0.76 o 
   9   2   6        5.29        9.33      1.64 o 
  10   2   6        0.35        2.96      1.40 o 
  11   2   6        6.26        8.04      2.10 o 
 -12   3   6       11.69       15.60      3.51 o 
 -11   3   6        5.73        6.50      1.72 o 
 -10   3   6        2.84        3.18      1.09 o 
  -9   3   6       11.11       16.12      3.57 o 
  -8   3   6       24.04       25.35      2.38 o 
  -7   3   6       14.61       15.04      1.04 o 
  -6   3   6       56.26       51.02      1.12 o 
  -5   3   6       19.39       14.67      0.60 o 
  -4   3   6        0.17       -0.26      0.26 o 
  -3   3   6      410.62      447.85      3.86 o 
  -2   3   6       37.59       38.63      0.70 o 
  -1   3   6        4.22        8.56      0.32 o 
   0   3   6      226.48      237.59      2.29 o 
   1   3   6      167.71      167.16      1.84 o 
   2   3   6       87.72       79.84      1.09 o 
   3   3   6        9.30        8.45      0.47 o 
   4   3   6      163.00      154.48      2.03 o 
   5   3   6      534.28      510.26      5.62 o 
   6   3   6        1.89        2.14      0.67 o 
   7   3   6        0.15        0.52      0.96 o 
   8   3   6        5.47        6.35      1.12 o 
   9   3   6        3.12        5.70      1.48 o 
  10   3   6        0.07       -0.17      1.19 o 
  11   3   6        8.74       11.60      2.13 o 
 -12   4   6        0.09        1.12      2.07 o 
 -11   4   6        0.04       -1.13      1.13 o 
 -10   4   6       22.02       23.66      1.87 o 
  -9   4   6        0.25       -0.20      0.81 o 
  -8   4   6        2.07        2.42      1.29 o 
  -7   4   6        0.02       -0.45      0.52 o 
  -6   4   6        0.78        0.12      0.42 o 
  -5   4   6       59.34       63.00      1.61 o 
  -4   4   6      202.25      197.42      2.37 o 
  -3   4   6      311.10      335.02      3.27 o 
  -2   4   6      109.28      119.26      1.33 o 
  -1   4   6      240.53      278.08      2.60 o 
   0   4   6       59.12       60.32      0.94 o 
   1   4   6      148.13      156.35      1.88 o 
   2   4   6       56.10       54.77      1.01 o 
   3   4   6        3.28        3.78      0.40 o 
   4   4   6       54.39       42.92      1.21 o 
   5   4   6      683.64      631.30      8.91 o 
   6   4   6       49.54       51.18      1.82 o 
   7   4   6        2.70        4.07      0.97 o 
   8   4   6        4.03        2.83      1.03 o 
   9   4   6        0.11        0.64      1.20 o 
  10   4   6        0.08       -0.02      1.29 o 
 -12   5   6        0.61        5.33      2.51 o 
 -11   5   6        2.04       -0.15      2.14 o 
 -10   5   6        0.68        0.81      0.96 o 
  -9   5   6       29.69       33.39      2.01 o 
  -8   5   6       35.65       38.01      1.72 o 
  -7   5   6       25.18       21.50      1.50 o 
  -6   5   6        5.94        5.42      0.75 o 
  -5   5   6       62.51       69.76      1.42 o 
  -4   5   6       54.35       63.39      1.28 o 
  -3   5   6       53.47       46.14      0.98 o 
  -2   5   6       15.98       22.05      0.61 o 
  -1   5   6       57.27       54.53      0.93 o 
   0   5   6       83.43       77.04      1.19 o 
   1   5   6      168.42      167.39      2.09 o 
   2   5   6       24.39       22.44      0.73 o 
   3   5   6       19.71       27.15      0.92 o 
   4   5   6      107.31      116.19      2.84 o 
   5   5   6       16.16       16.48      1.15 o 
   6   5   6       16.78       19.94      1.54 o 
   7   5   6        3.70        3.89      1.06 o 
   8   5   6        0.29        0.01      1.04 o 
   9   5   6       11.23       14.57      2.30 o 
  10   5   6        1.36        2.69      1.60 o 
 -12   6   6        0.44       -0.15      2.27 o 
 -11   6   6        0.62        0.09      1.35 o 
 -10   6   6       19.52       21.76      1.95 o 
  -9   6   6        1.09        0.12      0.96 o 
  -8   6   6        2.33        1.48      1.51 o 
  -7   6   6       49.56       57.31      2.00 o 
  -6   6   6        4.66        5.22      0.80 o 
  -5   6   6      106.67      106.66      2.19 o 
  -4   6   6      157.09      148.56      2.37 o 
  -3   6   6        0.25        1.51      0.34 o 
  -2   6   6      120.43      106.24      1.52 o 
  -1   6   6        7.04        5.79      0.53 o 
   0   6   6      110.14      107.49      1.74 o 
   1   6   6        2.19        2.83      0.42 o 
   2   6   6       12.50       10.13      0.93 o 
   3   6   6       72.95       64.57      1.92 o 
   4   6   6        0.50        1.29      0.82 o 
   5   6   6        8.59       10.32      1.30 o 
   6   6   6        3.87        3.62      1.17 o 
   7   6   6       17.92       21.51      2.46 o 
   8   6   6        0.08        0.19      2.07 o 
   9   6   6        1.67        0.94      1.34 o 
 -11   7   6        0.26       -1.18      1.91 o 
 -10   7   6        0.61       -0.44      1.19 o 
  -9   7   6        0.85        1.70      1.02 o 
  -8   7   6        4.40        5.59      1.94 o 
  -7   7   6        3.84        3.02      0.70 o 
  -6   7   6       23.89       28.57      1.38 o 
  -5   7   6       80.47       88.77      2.24 o 
  -4   7   6       25.14       28.45      1.11 o 
  -3   7   6       19.27       15.67      0.80 o 
  -2   7   6      253.66      245.44      3.82 o 
  -1   7   6        1.49        2.37      0.58 o 
   0   7   6       10.50       13.33      0.86 o 
   1   7   6      116.32      107.51      2.50 o 
   2   7   6       59.39       60.08      1.91 o 
   3   7   6       33.85       37.37      1.85 o 
   4   7   6        0.00        1.27      0.81 o 
   5   7   6        0.07       -0.49      1.00 o 
   6   7   6        0.13        1.65      1.68 o 
   7   7   6       39.74       41.74      4.18 o 
   8   7   6        0.38       -1.05      1.31 o 
   9   7   6        0.08        1.19      1.54 o 
 -11   8   6        0.13       -1.11      2.11 o 
 -10   8   6        4.89        3.57      1.66 o 
  -9   8   6        0.09       -0.14      0.99 o 
  -8   8   6        2.20       -1.02      1.30 o 
  -7   8   6        4.30        3.06      1.31 o 
  -6   8   6        2.84        2.59      0.98 o 
  -5   8   6        4.53        7.43      1.11 o 
  -4   8   6        1.05       -0.58      0.58 o 
  -3   8   6       52.94       51.79      2.10 o 
  -2   8   6        0.35        0.46      1.28 o 
  -1   8   6       43.07       40.28      1.87 o 
   0   8   6        0.05       -0.73      0.73 o 
   1   8   6       17.59       20.51      1.43 o 
   2   8   6       25.58       24.37      1.57 o 
   3   8   6        0.00       -0.42      0.74 o 
   4   8   6        0.14        0.09      1.04 o 
   5   8   6        0.58        0.95      1.59 o 
   6   8   6       16.93       18.12      3.09 o 
   7   8   6        3.99        0.47      1.95 o 
   8   8   6        1.48        1.24      1.92 o 
 -10   9   6        0.00        1.95      2.22 o 
  -9   9   6        0.19       -0.36      1.19 o 
  -8   9   6       11.16        9.04      1.84 o 
  -7   9   6       13.26       11.68      1.82 o 
  -6   9   6       11.73       12.51      2.64 o 
  -5   9   6        1.10        1.81      1.86 o 
  -4   9   6       41.70       40.87      1.79 o 
  -3   9   6       55.59       55.82      2.34 o 
  -2   9   6       29.27       28.98      2.20 o 
  -1   9   6       13.51       14.59      1.63 o 
   0   9   6        0.00       -0.15      0.77 o 
   1   9   6        3.02        4.81      1.04 o 
   2   9   6        3.28        1.50      0.96 o 
   3   9   6        3.85        2.58      1.69 o 
   4   9   6        0.77        0.73      1.59 o 
   5   9   6        0.38        0.26      1.59 o 
   6   9   6        4.43        6.31      2.43 o 
   7   9   6        0.28        0.52      2.03 o 
 -10  10   6        0.03       -1.18      2.07 o 
  -9  10   6        8.36        8.37      2.86 o 
  -8  10   6        3.93        1.59      2.30 o 
  -7  10   6        6.26        9.52      2.67 o 
  -6  10   6        0.27        0.95      1.23 o 
  -5  10   6        0.03       -0.30      0.91 o 
  -4  10   6        9.39        8.04      1.31 o 
  -3  10   6       29.78       26.47      2.75 o 
  -2  10   6       25.04       33.55      2.44 o 
  -1  10   6       14.17       11.11      1.74 o 
   0  10   6       17.42       17.09      1.96 o 
   1  10   6       10.72       11.11      2.48 o 
   2  10   6        0.10        0.74      1.60 o 
   3  10   6        0.13       -1.18      1.18 o 
   4  10   6        0.46        1.20      1.76 o 
   5  10   6        1.88       -1.66      1.66 o 
   6  10   6        1.31        1.79      2.00 o 
  -9  11   6        5.54        4.21      2.52 o 
  -8  11   6        3.59        2.48      2.33 o 
  -7  11   6        0.00        0.80      1.91 o 
  -6  11   6        3.27        5.01      2.42 o 
  -5  11   6        0.00        1.53      1.94 o 
  -4  11   6        0.05        0.38      1.59 o 
  -3  11   6        0.52        1.08      1.71 o 
  -2  11   6        5.41        9.28      2.57 o 
  -1  11   6       13.75       15.92      2.99 o 
   0  11   6        1.41        1.75      1.81 o 
   1  11   6       12.27       12.01      2.77 o 
   2  11   6       14.33        9.69      2.62 o 
   3  11   6       20.10       24.69      3.67 o 
   4  11   6       27.39       26.88      3.89 o 
   5  11   6        7.30       13.25      3.25 o 
  -8  12   6        2.80        4.15      2.54 o 
  -7  12   6        7.46        9.88      3.05 o 
  -6  12   6       15.45       16.08      3.32 o 
  -5  12   6        2.90        3.50      2.32 o 
  -4  12   6        0.06        0.03      1.73 o 
  -3  12   6        5.77        2.07      2.11 o 
  -2  12   6        0.22       -0.07      1.95 o 
  -1  12   6        2.24        0.15      1.98 o 
   0  12   6        0.01        1.95      1.98 o 
   1  12   6        1.01        0.70      1.94 o 
   2  12   6        7.30        9.78      2.94 o 
   3  12   6        0.90        0.00      2.16 o 
  -6  13   6        0.57        1.52      2.43 o 
  -5  13   6        2.84        0.25      2.27 o 
  -4  13   6        0.24        2.06      2.35 o 
  -3  13   6        4.83        8.19      2.73 o 
  -2  13   6        1.86        1.50      2.29 o 
  -1  13   6        9.66        9.90      3.08 o 
   0  13   6        5.28        2.54      2.39 o 
   1  13   6        0.01       -0.60      2.17 o 
  -1 -14   7        0.05        2.48      2.11 o 
   0 -14   7        0.68        2.74      1.79 o 
   1 -14   7        0.24        1.47      2.02 o 
   2 -14   7        0.07        3.96      2.27 o 
   3 -14   7        1.89        6.74      4.77 o 
   4 -14   7        0.04        1.12      2.16 o 
  -3 -13   7        2.57       -2.86      4.64 o 
  -2 -13   7        0.23       -1.60      1.60 o 
  -1 -13   7        2.82        1.05      2.14 o 
   0 -13   7        1.26        1.92      1.24 o 
   1 -13   7        4.79        4.58      2.27 o 
   2 -13   7        1.51        4.47      1.50 o 
   3 -13   7        7.72       12.07      2.08 o 
   4 -13   7        1.26        2.41      1.46 o 
   5 -13   7        2.80       -0.21      2.51 o 
   6 -13   7        0.08        1.74      1.46 o 
  -5 -12   7        1.67        1.56      1.57 o 
  -4 -12   7        0.10        1.77      1.50 o 
  -3 -12   7        1.44        1.36      2.80 o 
  -2 -12   7        0.73        2.74      1.30 o 
  -1 -12   7        7.39        9.01      1.38 o 
   0 -12   7        3.81        2.06      0.95 o 
   1 -12   7        1.61        2.86      2.05 o 
   2 -12   7        6.52        8.02      1.66 o 
   3 -12   7        0.30        0.53      1.22 o 
   4 -12   7        0.01       -0.99      0.99 o 
   5 -12   7       13.87       14.09      2.96 o 
   6 -12   7        1.61        1.78      1.42 o 
   7 -12   7        0.58        0.80      1.09 o 
   8 -12   7        1.31       -1.17      1.82 o 
  -6 -11   7        3.26        6.53      1.91 o 
  -5 -11   7        5.17        5.72      2.38 o 
  -4 -11   7        2.20        2.17      1.08 o 
  -3 -11   7        1.92        0.37      0.89 o 
  -2 -11   7       19.66       19.79      1.71 o 
  -1 -11   7        0.01       -0.87      1.27 o 
   0 -11   7       18.98       18.62      1.35 o 
   1 -11   7        0.02        0.58      0.83 o 
   2 -11   7       21.02       22.29      1.71 o 
   3 -11   7       34.85       29.74      2.20 o 
   4 -11   7        9.72       11.72      1.42 o 
   5 -11   7        3.17        4.34      1.38 o 
   6 -11   7        1.09        0.88      0.95 o 
   7 -11   7        2.72        1.52      1.12 o 
   8 -11   7        0.77        2.39      1.91 o 
   9 -11   7        2.23        2.65      2.23 o 
  -7 -10   7        4.33        2.58      2.29 o 
  -6 -10   7        1.66        2.24      1.43 o 
  -5 -10   7        9.00       10.38      1.45 o 
  -4 -10   7        6.91        7.85      1.65 o 
  -3 -10   7        0.57        0.07      0.62 o 
  -2 -10   7        1.20        1.19      0.69 o 
  -1 -10   7        0.25        0.69      0.73 o 
   0 -10   7       18.40       18.56      1.26 o 
   1 -10   7        1.94        1.80      1.01 o 
   2 -10   7       11.63       10.04      1.06 o 
   3 -10   7        2.12        2.14      0.76 o 
   4 -10   7        0.39        0.58      0.69 o 
   5 -10   7        2.52        1.99      0.90 o 
   6 -10   7       11.28       12.47      1.35 o 
   7 -10   7        1.97        1.11      1.19 o 
   8 -10   7        1.04        1.90      1.40 o 
   9 -10   7        1.50        1.73      1.44 o 
  -8  -9   7        2.73        2.84      2.40 o 
  -7  -9   7        1.04       -0.19      1.69 o 
  -6  -9   7        1.40        2.19      2.03 o 
  -5  -9   7        0.37        0.18      1.41 o 
  -4  -9   7       36.46       35.91      2.04 o 
  -3  -9   7        3.02        5.52      0.80 o 
  -2  -9   7        3.47        0.78      0.67 o 
  -1  -9   7       12.32       12.16      0.91 o 
   0  -9   7       14.34       13.50      1.12 o 
   1  -9   7       15.37       16.69      0.98 o 
   2  -9   7       40.34       34.74      1.51 o 
   3  -9   7        0.27       -0.06      0.63 o 
   4  -9   7        4.83        3.01      0.76 o 
   5  -9   7        3.89        4.71      0.87 o 
   6  -9   7       20.22       16.32      1.16 o 
   7  -9   7        6.71        7.22      1.24 o 
   8  -9   7       21.90       33.55      2.64 o 
   9  -9   7        4.92        9.38      3.53 o 
  10  -9   7        0.11       -0.27      1.13 o 
  -9  -8   7        1.58       -0.31      2.20 o 
  -8  -8   7        1.51       -1.37      1.53 o 
  -7  -8   7        9.35       11.40      1.87 o 
  -6  -8   7        9.83        8.48      1.57 o 
  -5  -8   7        6.53        8.39      1.19 o 
  -4  -8   7        4.59        4.71      0.97 o 
  -3  -8   7       81.41       84.62      2.10 o 
  -2  -8   7       80.81       66.11      1.77 o 
  -1  -8   7      145.15      133.12      2.55 o 
   0  -8   7       25.46       23.97      0.95 o 
   1  -8   7        0.85        0.81      0.49 o 
   2  -8   7      167.50      165.08      2.86 o 
   3  -8   7        1.63        2.34      0.65 o 
   4  -8   7       75.41       68.74      2.00 o 
   5  -8   7       21.01       19.74      1.26 o 
   6  -8   7        0.00        0.07      0.54 o 
   7  -8   7       11.20        9.31      1.09 o 
   8  -8   7        5.35        6.83      1.02 o 
   9  -8   7        1.36        1.44      1.24 o 
  10  -8   7        4.74        2.45      1.89 o 
 -10  -7   7        1.29        5.04      2.75 o 
  -9  -7   7        2.55        4.52      2.42 o 
  -8  -7   7       11.66       12.52      1.97 o 
  -7  -7   7        0.00        0.45      1.04 o 
  -6  -7   7        1.20        0.85      0.84 o 
  -5  -7   7       12.29       12.24      1.25 o 
  -4  -7   7        9.60        7.88      0.88 o 
  -3  -7   7        0.54        0.28      0.49 o 
  -2  -7   7      274.07      257.79      3.55 o 
  -1  -7   7       43.66       37.65      0.95 o 
   0  -7   7       27.66       24.83      0.75 o 
   1  -7   7       95.89       85.74      1.49 o 
   2  -7   7      198.96      188.74      2.73 o 
   3  -7   7       55.69       44.14      1.31 o 
   4  -7   7       30.39       27.74      1.24 o 
   5  -7   7       44.38       33.72      1.27 o 
   6  -7   7        1.40        1.16      0.62 o 
   7  -7   7        1.04        2.99      0.69 o 
   8  -7   7        0.07        0.40      1.04 o 
   9  -7   7        0.79        1.69      0.97 o 
  10  -7   7       18.99       19.01      2.33 o 
  11  -7   7        4.95        2.76      1.36 o 
 -10  -6   7        0.00       -0.47      2.14 o 
  -9  -6   7        9.93       13.45      2.07 o 
  -8  -6   7        0.30        0.68      1.44 o 
  -7  -6   7        0.15       -0.75      0.75 o 
  -6  -6   7        0.01       -0.51      0.72 o 
  -5  -6   7       42.97       40.46      1.57 o 
  -4  -6   7        3.27        4.31      0.69 o 
  -3  -6   7      346.72      314.91      4.05 o 
  -2  -6   7       98.32      103.74      1.81 o 
  -1  -6   7      177.13      175.29      2.04 o 
   0  -6   7       32.06       29.91      0.74 o 
   1  -6   7       49.03       37.89      0.89 o 
   2  -6   7        3.33        4.72      0.42 o 
   3  -6   7        6.70        9.34      0.65 o 
   4  -6   7       94.16       93.71      1.91 o 
   5  -6   7        3.03        8.44      0.65 o 
   6  -6   7       19.73       18.41      1.11 o 
   7  -6   7       51.15       51.77      1.60 o 
   8  -6   7       32.56       44.71      1.84 o 
   9  -6   7       43.08       52.72      2.86 o 
  10  -6   7        0.10        0.10      1.19 o 
  11  -6   7       13.62       10.43      1.92 o 
 -11  -5   7        1.22        1.59      2.26 o 
 -10  -5   7        1.95       -0.29      2.08 o 
  -9  -5   7       13.20       16.96      2.15 o 
  -8  -5   7        3.89        4.08      1.29 o 
  -7  -5   7       20.28       17.47      1.45 o 
  -6  -5   7        2.32        2.03      0.67 o 
  -5  -5   7        1.62        1.75      0.60 o 
  -4  -5   7      116.94      117.20      2.20 o 
  -3  -5   7      385.43      399.32      5.12 o 
  -2  -5   7       29.83       32.71      0.84 o 
  -1  -5   7       34.80       40.24      0.91 o 
   0  -5   7       13.63       15.47      0.53 o 
   1  -5   7      223.07      220.53      2.77 o 
   2  -5   7        9.68        7.45      0.47 o 
   3  -5   7      137.74      130.90      1.90 o 
   4  -5   7       17.26       27.46      1.01 o 
   5  -5   7        9.55        7.20      0.69 o 
   6  -5   7      184.05      144.23      2.99 o 
   7  -5   7        1.44        1.44      0.87 o 
   8  -5   7       12.20       17.52      1.35 o 
   9  -5   7       98.04      108.36      3.40 o 
  10  -5   7       15.07       11.54      2.69 o 
  11  -5   7        6.51        9.77      1.89 o 
 -11  -4   7        0.98       -1.06      2.03 o 
 -10  -4   7        0.02       -0.09      1.11 o 
  -9  -4   7       39.29       37.29      4.54 o 
  -8  -4   7        0.12       -0.75      0.75 o 
  -7  -4   7        7.48        7.52      0.94 o 
  -6  -4   7        4.75        7.06      0.81 o 
  -5  -4   7       34.23       31.09      1.29 o 
  -4  -4   7        0.03        0.05      0.43 o 
  -3  -4   7       36.41       37.94      1.03 o 
  -2  -4   7       43.30       44.42      0.93 o 
  -1  -4   7       21.24       24.10      0.78 o 
   0  -4   7       24.72       26.51      0.67 o 
   1  -4   7        7.98        6.16      0.36 o 
   2  -4   7      138.31      142.51      1.90 o 
   3  -4   7       54.03       59.05      2.03 o 
   4  -4   7       15.37       25.14      0.79 o 
   5  -4   7       71.65       66.76      1.53 o 
   6  -4   7        0.98        0.03      0.41 o 
   7  -4   7       17.16       14.37      1.00 o 
   8  -4   7        7.11        5.05      0.86 o 
   9  -4   7        2.12       -0.42      0.86 o 
  10  -4   7       13.74       18.73      2.17 o 
  11  -4   7        3.90        8.97      1.80 o 
 -11  -3   7        1.30        3.98      2.39 o 
 -10  -3   7        0.25        0.87      1.76 o 
  -9  -3   7       19.31       21.14      2.20 o 
  -8  -3   7        6.42        8.92      1.58 o 
  -7  -3   7       37.81       38.49      1.82 o 
  -6  -3   7       88.81       81.82      2.12 o 
  -5  -3   7      236.13      213.61      3.26 o 
  -4  -3   7       12.48       10.93      0.59 o 
  -3  -3   7       30.04       29.00      0.81 o 
  -2  -3   7        1.38        1.20      0.23 o 
  -1  -3   7       40.49       45.45      0.89 o 
   0  -3   7      324.97      336.35      4.07 o 
   1  -3   7      418.70      401.35      4.77 o 
   2  -3   7       13.68       17.26      0.49 o 
   3  -3   7        1.21        1.55      0.28 o 
   4  -3   7        0.06        0.40      0.43 o 
   5  -3   7       62.92       57.76      1.15 o 
   6  -3   7        0.01        0.47      0.43 o 
   7  -3   7        5.98        3.31      0.68 o 
   8  -3   7       22.09       22.95      1.28 o 
   9  -3   7        0.21        0.72      0.73 o 
  10  -3   7        1.55        1.07      1.19 o 
  11  -3   7        6.10       12.91      2.06 o 
 -12  -2   7       11.30        8.05      3.03 o 
 -11  -2   7        1.92        2.45      2.35 o 
 -10  -2   7        0.36        2.41      1.28 o 
  -9  -2   7       54.74       59.06      3.88 o 
  -8  -2   7        0.00        0.39      0.63 o 
  -7  -2   7        1.39        1.99      0.67 o 
  -6  -2   7        9.84       10.41      0.86 o 
  -5  -2   7      137.42      142.46      2.05 o 
  -4  -2   7        1.82        0.68      0.30 o 
  -3  -2   7        1.66        2.16      0.30 o 
  -2  -2   7      235.70      257.61      3.30 o 
  -1  -2   7      739.07      858.64     10.83 o 
   0  -2   7      158.48      184.46      2.59 o 
   1  -2   7       16.53       20.02      0.49 o 
   2  -2   7       53.80       37.91      0.72 o 
   3  -2   7       33.42       40.26      0.86 o 
   4  -2   7       78.70       81.28      1.49 o 
   5  -2   7       59.14       59.12      1.37 o 
   6  -2   7       45.81       39.18      1.35 o 
   7  -2   7        0.04       -0.53      0.53 o 
   8  -2   7       16.04       14.53      1.26 o 
   9  -2   7       18.63       16.97      1.47 o 
  10  -2   7       10.65       12.76      2.08 o 
  11  -2   7       14.47       25.28      2.59 o 
 -12  -1   7        2.57        4.18      2.61 o 
 -11  -1   7        1.08        3.39      1.47 o 
 -10  -1   7       29.16       34.67      2.69 o 
  -9  -1   7        9.91        9.54      2.40 o 
  -8  -1   7        2.84        2.56      0.76 o 
  -7  -1   7       34.85       33.40      2.14 o 
  -6  -1   7       25.21       26.07      1.04 o 
  -5  -1   7      130.16      125.09      2.25 o 
  -4  -1   7       62.31       66.39      1.13 o 
  -3  -1   7       27.71       31.39      0.68 o 
  -2  -1   7       56.18       53.45      0.86 o 
  -1  -1   7        0.14       -0.16      0.22 o 
   0  -1   7       15.62       13.16      1.59 o 
   1  -1   7      970.98      992.43     12.53 o 
   2  -1   7       50.49       51.84      1.18 o 
   3  -1   7       52.30       55.14      1.02 o 
   4  -1   7       99.13       83.17      1.50 o 
   5  -1   7      169.76      160.45      2.57 o 
   6  -1   7       59.02       62.48      1.70 o 
   7  -1   7       21.78        8.51      0.99 o 
   8  -1   7        8.04        8.52      1.42 o 
   9  -1   7       13.22       12.66      2.38 o 
  10  -1   7        4.41        5.60      2.62 o 
  11  -1   7        8.78       15.61      4.18 o 
 -12   0   7        1.85        0.96      2.17 o 
 -11   0   7        8.86        8.61      1.82 o 
 -10   0   7        0.34        0.65      1.11 o 
  -9   0   7        0.08        1.14      0.82 o 
  -8   0   7       19.73       17.95      1.27 o 
  -7   0   7        6.19        6.17      0.78 o 
  -6   0   7      189.40      171.36      2.83 o 
  -5   0   7      219.72      198.02      2.51 o 
  -4   0   7      268.38      277.07      4.72 o 
  -3   0   7       88.51       72.25      1.03 o 
  -2   0   7      525.62      545.05      5.67 o 
  -1   0   7       26.50       27.39      0.58 o 
   0   0   7      266.65      282.49      8.95 o 
   1   0   7       36.84       33.91      0.66 o 
   2   0   7        0.89        0.71      0.26 o 
   3   0   7        1.59        1.32      0.29 o 
   4   0   7       41.89       37.42      0.98 o 
   5   0   7        0.78        1.62      0.44 o 
   6   0   7        3.35        5.39      0.66 o 
   7   0   7       15.80        9.30      1.01 o 
   8   0   7        1.32        2.05      0.79 o 
   9   0   7       15.87       14.24      1.43 o 
  10   0   7        2.34        2.06      1.52 o 
  11   0   7       12.03       12.92      2.15 o 
 -12   1   7        0.66        2.61      2.10 o 
 -11   1   7       10.00        8.33      1.73 o 
 -10   1   7       25.73       27.05      2.38 o 
  -9   1   7        4.26        3.81      0.86 o 
  -8   1   7       48.07       51.65      2.29 o 
  -7   1   7       35.33       31.75      1.83 o 
  -6   1   7        0.86        0.65      0.49 o 
  -5   1   7        2.86        7.86      0.51 o 
  -4   1   7        1.13        4.10      0.78 o 
  -3   1   7        0.23        0.06      0.20 o 
  -2   1   7     1340.09     1328.29     12.32 o 
  -1   1   7      280.36      282.59      3.45 o 
   0   1   7       22.88       20.29      0.49 o 
   1   1   7      103.72      107.19      1.60 o 
   2   1   7       50.82       46.55      1.10 o 
   3   1   7       96.62       98.44      1.43 o 
   4   1   7       33.93       35.55      0.89 o 
   5   1   7      104.16      103.23      2.18 o 
   6   1   7        0.35        0.07      0.54 o 
   7   1   7        1.42        2.87      0.78 o 
   8   1   7        0.13       -0.65      0.65 o 
   9   1   7        4.66        7.87      1.25 o 
  10   1   7        2.44        3.04      1.35 o 
  11   1   7        3.23        3.29      1.43 o 
 -12   2   7        4.26        7.00      2.80 o 
 -11   2   7       23.74       20.58      2.37 o 
 -10   2   7       19.85       20.90      2.18 o 
  -9   2   7        0.25       -0.06      0.82 o 
  -8   2   7        2.36        1.57      0.68 o 
  -7   2   7       12.79       15.83      1.04 o 
  -6   2   7      133.66      124.58      2.12 o 
  -5   2   7      179.25      192.21      2.33 o 
  -4   2   7        6.69        9.17      0.62 o 
  -3   2   7        1.40       -0.20      0.20 o 
  -2   2   7        4.18        5.42      0.44 o 
  -1   2   7      385.31      412.57      4.41 o 
   0   2   7        4.20        5.76      0.28 o 
   1   2   7       42.77       41.30      0.77 o 
   2   2   7      247.10      252.24      2.70 o 
   3   2   7       45.02       41.50      0.79 o 
   4   2   7       29.22       29.39      0.82 o 
   5   2   7        2.53        6.71      0.89 o 
   6   2   7       62.16       64.89      2.33 o 
   7   2   7       56.94       58.74      2.23 o 
   8   2   7        0.07        0.90      0.83 o 
   9   2   7        8.08        9.56      1.34 o 
  10   2   7       32.07       33.19      2.81 o 
  11   2   7        0.81        2.40      1.45 o 
 -12   3   7        0.05        0.93      2.30 o 
 -11   3   7       15.21       16.12      2.20 o 
 -10   3   7       27.99       28.91      2.43 o 
  -9   3   7       10.75        9.92      1.46 o 
  -8   3   7        7.80        8.24      0.95 o 
  -7   3   7       29.86       25.73      1.27 o 
  -6   3   7       38.00       34.51      1.64 o 
  -5   3   7       29.51       26.94      0.80 o 
  -4   3   7      131.99      142.26      1.57 o 
  -3   3   7      336.27      343.81      2.95 o 
  -2   3   7      616.78      627.23      5.44 o 
  -1   3   7       58.34       56.92      0.84 o 
   0   3   7      133.78      138.31      1.52 o 
   1   3   7        1.45        1.07      0.27 o 
   2   3   7      252.97      234.35      2.36 o 
   3   3   7        2.55        1.41      0.32 o 
   4   3   7       60.33       68.35      1.61 o 
   5   3   7      191.77      196.06      4.65 o 
   6   3   7        3.30        1.98      0.82 o 
   7   3   7        3.34        1.25      0.84 o 
   8   3   7        8.84       10.83      1.37 o 
   9   3   7        5.47        4.67      1.50 o 
  10   3   7        7.24       10.84      3.35 o 
 -12   4   7        3.51        4.81      2.59 o 
 -11   4   7        2.02        3.05      1.38 o 
 -10   4   7        0.50        0.37      1.11 o 
  -9   4   7        3.38        5.54      1.93 o 
  -8   4   7        3.43        4.49      0.83 o 
  -7   4   7       14.57        9.60      0.94 o 
  -6   4   7        4.23        4.29      0.69 o 
  -5   4   7        0.29        0.02      0.34 o 
  -4   4   7       94.39      100.35      1.38 o 
  -3   4   7      638.06      644.09      5.74 o 
  -2   4   7       20.06       23.71      0.60 o 
  -1   4   7      334.56      345.84      3.10 o 
   0   4   7        0.04       -0.04      0.21 o 
   1   4   7       37.23       35.20      0.77 o 
   2   4   7        3.14        1.28      0.33 o 
   3   4   7      125.31      117.70      1.71 o 
   4   4   7       56.10       54.65      1.70 o 
   5   4   7       45.30       48.65      1.99 o 
   6   4   7       22.93       22.25      1.51 o 
   7   4   7        1.63        1.43      0.87 o 
   8   4   7        1.19        2.46      1.09 o 
   9   4   7       12.80       14.03      2.12 o 
  10   4   7        5.50        4.18      1.68 o 
 -12   5   7        0.00        6.05      2.67 o 
 -11   5   7        1.92        0.63      1.92 o 
 -10   5   7        0.28        1.02      2.08 o 
  -9   5   7       21.48       20.11      4.21 o 
  -8   5   7       13.91       16.84      1.26 o 
  -7   5   7        1.57        1.87      0.70 o 
  -6   5   7       29.36       26.64      1.15 o 
  -5   5   7       19.80       20.54      0.88 o 
  -4   5   7      215.40      210.24      2.74 o 
  -3   5   7        0.00       -0.19      0.31 o 
  -2   5   7       23.48       23.31      0.61 o 
  -1   5   7        7.91        5.66      0.38 o 
   0   5   7        0.77        1.75      0.34 o 
   1   5   7        0.01       -0.13      0.32 o 
   2   5   7        2.45        1.37      0.44 o 
   3   5   7       34.10       26.75      1.19 o 
   4   5   7       34.84       43.74      1.72 o 
   5   5   7        0.17        0.17      0.73 o 
   6   5   7        0.42        0.27      0.80 o 
   7   5   7       19.70       21.74      1.73 o 
   8   5   7        4.39        7.51      3.86 o 
   9   5   7        3.13        1.47      1.44 o 
  10   5   7        4.14        4.58      2.36 o 
 -11   6   7        0.08        2.77      2.07 o 
 -10   6   7        0.03       -0.31      1.13 o 
  -9   6   7        7.66        6.96      3.28 o 
  -8   6   7        1.86        0.91      1.09 o 
  -7   6   7        0.44       -0.44      0.59 o 
  -6   6   7        0.84        1.29      0.62 o 
  -5   6   7       11.15       11.16      0.83 o 
  -4   6   7       18.64       21.17      0.97 o 
  -3   6   7       58.71       56.59      1.47 o 
  -2   6   7       66.36       69.98      1.30 o 
  -1   6   7      178.73      187.79      2.55 o 
   0   6   7        2.40        1.63      0.45 o 
   1   6   7      122.81      118.16      2.23 o 
   2   6   7       22.18       22.80      1.15 o 
   3   6   7        4.11        1.51      0.77 o 
   4   6   7        0.29       -0.36      0.88 o 
   5   6   7        3.81        2.69      1.13 o 
   6   6   7        3.59        1.35      0.94 o 
   7   6   7        0.11        0.68      1.16 o 
   8   6   7        3.42        4.27      2.57 o 
   9   6   7        6.18        5.88      2.16 o 
 -11   7   7        0.05        3.19      2.29 o 
 -10   7   7        0.13       -0.66      1.14 o 
  -9   7   7        1.12        0.91      1.46 o 
  -8   7   7        3.04        3.57      1.24 o 
  -7   7   7        0.01        0.03      0.57 o 
  -6   7   7        6.17        6.53      0.88 o 
  -5   7   7        3.60        5.58      0.80 o 
  -4   7   7        5.89        6.89      1.00 o 
  -3   7   7        1.33        0.96      0.47 o 
  -2   7   7        8.69        7.75      0.83 o 
  -1   7   7        1.10        0.73      0.55 o 
   0   7   7       32.50       32.33      1.37 o 
   1   7   7        0.77        0.60      0.65 o 
   2   7   7        3.96        3.39      0.88 o 
   3   7   7       10.04        9.98      1.42 o 
   4   7   7        2.28        1.55      1.09 o 
   5   7   7        1.93        1.74      1.08 o 
   6   7   7       14.23        8.72      2.39 o 
   7   7   7        0.02        2.58      2.00 o 
   8   7   7        2.63        4.43      2.26 o 
 -11   8   7        1.68       -0.34      2.08 o 
 -10   8   7        4.77        8.98      2.78 o 
  -9   8   7        0.46        0.43      1.21 o 
  -8   8   7        0.12        0.36      1.09 o 
  -7   8   7        1.30        3.69      1.72 o 
  -6   8   7        7.55        6.57      1.44 o 
  -5   8   7        4.12        5.47      2.11 o 
  -4   8   7        1.63        3.17      0.92 o 
  -3   8   7        7.40        7.37      0.92 o 
  -2   8   7        1.83        1.17      0.80 o 
  -1   8   7       29.52       25.14      1.53 o 
   0   8   7        2.63        3.41      1.66 o 
   1   8   7       18.35       13.95      1.59 o 
   2   8   7       29.07       30.93      2.14 o 
   3   8   7       13.49       14.07      1.70 o 
   4   8   7        2.35        3.41      1.90 o 
   5   8   7        3.37        4.61      2.10 o 
   6   8   7        8.88       11.73      2.73 o 
   7   8   7        1.99        1.63      2.03 o 
   8   8   7        0.06       -0.82      1.81 o 
 -10   9   7        1.56        2.03      2.39 o 
  -9   9   7        2.38       -0.31      1.92 o 
  -8   9   7       18.49       19.58      4.53 o 
  -7   9   7        0.09        3.50      1.92 o 
  -6   9   7        0.18        1.02      1.71 o 
  -5   9   7       40.29       38.67      3.79 o 
  -4   9   7       21.82       26.10      2.20 o 
  -3   9   7       42.84       35.85      2.43 o 
  -2   9   7       57.56       51.57      3.83 o 
  -1   9   7       21.09       23.50      2.16 o 
   0   9   7        7.35        7.63      1.47 o 
   1   9   7        2.35        1.64      1.05 o 
   2   9   7        2.36        3.37      1.26 o 
   3   9   7        1.81        2.87      1.73 o 
   4   9   7        0.16        0.12      1.71 o 
   5   9   7        7.59        4.87      2.17 o 
   6   9   7        2.00       -1.54      1.54 o 
   7   9   7        0.15        0.93      2.08 o 
  -9  10   7        3.50       -0.83      1.98 o 
  -8  10   7       27.35       31.54      3.96 o 
  -7  10   7       15.95       18.90      3.35 o 
  -6  10   7        0.17       -0.13      1.73 o 
  -5  10   7        2.31        4.58      2.13 o 
  -4  10   7        0.17       -0.17      1.54 o 
  -3  10   7        2.25        2.26      1.68 o 
  -2  10   7       10.54       13.13      2.58 o 
  -1  10   7        0.00        0.26      1.52 o 
   0  10   7        2.90        1.21      1.62 o 
   1  10   7        0.02        0.58      1.53 o 
   2  10   7       21.43       21.24      3.19 o 
   3  10   7        9.94        4.98      2.23 o 
   4  10   7        8.45       10.84      2.68 o 
   5  10   7        4.03        5.29      2.42 o 
   6  10   7        0.04        1.18      2.04 o 
  -8  11   7        1.05        2.68      2.17 o 
  -7  11   7        3.19        0.98      2.03 o 
  -6  11   7        8.02        4.12      2.48 o 
  -5  11   7        4.25        6.06      2.46 o 
  -4  11   7        0.01       -0.50      1.69 o 
  -3  11   7        1.34        0.93      1.82 o 
  -2  11   7        5.25        2.49      2.06 o 
  -1  11   7        1.90        2.67      2.00 o 
   0  11   7       15.29       16.05      3.00 o 
   1  11   7        9.73        5.19      2.26 o 
   2  11   7        2.74        4.53      2.24 o 
   3  11   7        2.03        0.17      1.91 o 
   4  11   7        4.58        2.71      2.26 o 
  -7  12   7        0.54        1.36      2.23 o 
  -6  12   7        0.00       -0.89      1.92 o 
  -5  12   7        1.56        0.41      2.27 o 
  -4  12   7        4.89        4.45      2.45 o 
  -3  12   7        3.02        4.65      2.30 o 
  -2  12   7        2.82        0.57      1.84 o 
  -1  12   7        5.25        1.17      1.85 o 
   0  12   7        7.20        5.44      2.52 o 
   1  12   7        2.34       -0.90      1.79 o 
   2  12   7       15.78       20.39      3.64 o 
   3  12   7        1.58        0.35      2.17 o 
  -4  13   7        1.50       -1.41      1.94 o 
  -3  13   7        0.00        2.45      2.11 o 
  -2  13   7        9.93        7.72      2.71 o 
  -1  13   7        2.77        4.36      2.29 o 
   0  13   7        0.08       -1.47      1.94 o 
   1 -14   8        1.92        1.01      2.01 o 
   2 -14   8       12.23       13.79      3.26 o 
  -3 -13   8        6.24        9.87      2.89 o 
  -2 -13   8        0.12       -1.69      1.88 o 
  -1 -13   8        2.13        4.00      1.53 o 
   0 -13   8        0.03        1.30      2.93 o 
   1 -13   8        0.04       -0.47      1.22 o 
   2 -13   8        0.90        4.90      2.32 o 
   3 -13   8        0.01        0.65      1.84 o 
   4 -13   8        0.31       -0.99      1.24 o 
   5 -13   8        0.86        0.46      1.38 o 
   6 -13   8        6.44        3.13      2.29 o 
  -4 -12   8        0.05        0.22      1.46 o 
  -3 -12   8        1.40        3.25      2.98 o 
  -2 -12   8        2.85        2.38      1.29 o 
  -1 -12   8        3.10        2.99      1.51 o 
   0 -12   8        9.04        9.31      1.34 o 
   1 -12   8       17.24       17.25      2.13 o 
   2 -12   8        7.63        7.84      2.03 o 
   3 -12   8        2.21        2.16      1.34 o 
   4 -12   8        1.86        1.41      1.37 o 
   5 -12   8       16.88       15.45      2.13 o 
   6 -12   8        0.08       -0.35      1.31 o 
   7 -12   8        8.19        8.83      1.89 o 
  -6 -11   8        3.01        8.13      2.83 o 
  -5 -11   8       14.91       17.44      2.44 o 
  -4 -11   8        0.02        0.06      1.18 o 
  -3 -11   8        7.14       10.85      1.46 o 
  -2 -11   8        7.54       10.64      2.74 o 
  -1 -11   8        8.73        9.77      1.46 o 
   0 -11   8        0.14        0.26      0.72 o 
   1 -11   8       17.42       15.72      1.51 o 
   2 -11   8       17.72       18.45      1.61 o 
   3 -11   8        7.12        9.02      1.32 o 
   4 -11   8        0.71       -0.81      0.81 o 
   5 -11   8        4.35        5.88      1.24 o 
   6 -11   8        0.09       -0.65      1.38 o 
   7 -11   8        3.15        2.12      1.45 o 
   8 -11   8        1.56        1.16      1.41 o 
  -7 -10   8        1.13        3.95      2.38 o 
  -6 -10   8        6.04        7.20      1.42 o 
  -5 -10   8        0.37       -0.55      0.75 o 
  -4 -10   8        1.09        0.73      0.76 o 
  -3 -10   8        0.00       -0.56      0.56 o 
  -2 -10   8       43.95       46.06      1.67 o 
  -1 -10   8        1.76        2.79      0.74 o 
   0 -10   8        0.31        0.47      0.56 o 
   1 -10   8        2.68        4.26      0.82 o 
   2 -10   8       64.32       59.76      2.05 o 
   3 -10   8       37.68       39.18      1.72 o 
   4 -10   8       15.99       18.97      1.33 o 
   5 -10   8        0.19       -0.40      0.72 o 
   6 -10   8        4.26        8.09      1.12 o 
   7 -10   8        0.82       -0.06      1.09 o 
   8 -10   8        3.65        2.82      1.50 o 
   9 -10   8       11.02       12.80      3.21 o 
  -8  -9   8        0.58       -1.65      1.65 o 
  -7  -9   8        0.19       -0.71      1.66 o 
  -6  -9   8        3.87        4.36      1.67 o 
  -5  -9   8        1.01        0.37      0.82 o 
  -4  -9   8        1.11        2.65      0.74 o 
  -3  -9   8       27.69       26.40      1.37 o 
  -2  -9   8       12.33       10.64      0.92 o 
  -1  -9   8       10.09       10.78      1.43 o 
   0  -9   8       25.21       27.79      1.09 o 
   1  -9   8       10.28        8.73      0.82 o 
   2  -9   8        0.52       -0.53      0.53 o 
   3  -9   8        0.95        0.55      0.87 o 
   4  -9   8        1.72        1.46      0.67 o 
   5  -9   8        3.43        4.59      0.86 o 
   6  -9   8        2.14        2.95      0.75 o 
   7  -9   8        0.70       -0.25      0.86 o 
   8  -9   8        2.64       -0.65      1.06 o 
   9  -9   8        6.87        9.11      2.28 o 
  10  -9   8        1.83        2.20      2.06 o 
  -9  -8   8        1.89        4.37      2.49 o 
  -8  -8   8        0.06        0.48      1.91 o 
  -7  -8   8        1.78        2.21      1.22 o 
  -6  -8   8        1.34        1.43      1.09 o 
  -5  -8   8       15.17       17.29      1.50 o 
  -4  -8   8        5.44        5.62      0.89 o 
  -3  -8   8        0.01       -0.26      0.54 o 
  -2  -8   8        1.57        0.25      0.52 o 
  -1  -8   8        9.38       11.35      0.83 o 
   0  -8   8       17.64       12.89      0.76 o 
   1  -8   8        1.29        0.70      0.69 o 
   2  -8   8       19.36       15.39      1.03 o 
   3  -8   8        2.86        3.44      0.76 o 
   4  -8   8        9.94        7.61      1.34 o 
   5  -8   8        0.39        0.32      0.74 o 
   6  -8   8       15.32       13.67      1.01 o 
   7  -8   8        1.70        1.91      0.78 o 
   8  -8   8       13.32       15.64      1.32 o 
   9  -8   8        0.00       -0.04      1.12 o 
  10  -8   8        0.82       -0.27      1.24 o 
  -9  -7   8        1.23        1.24      2.10 o 
  -8  -7   8       12.47       13.20      3.18 o 
  -7  -7   8        0.34       -0.66      1.01 o 
  -6  -7   8        8.37        8.03      1.21 o 
  -5  -7   8       30.76       32.30      1.75 o 
  -4  -7   8       42.47       43.68      1.68 o 
  -3  -7   8        4.37        7.49      0.82 o 
  -2  -7   8       91.12       82.45      2.43 o 
  -1  -7   8       31.56       29.55      1.10 o 
   0  -7   8       22.06       24.48      0.90 o 
   1  -7   8       13.60       13.60      0.70 o 
   2  -7   8      152.93      140.30      2.25 o 
   3  -7   8       33.86       34.13      1.16 o 
   4  -7   8       98.53       97.15      2.30 o 
   5  -7   8       18.67       17.81      1.10 o 
   6  -7   8        2.28        3.30      0.73 o 
   7  -7   8        0.08       -0.07      0.55 o 
   8  -7   8        5.32        6.66      1.01 o 
   9  -7   8        0.00       -0.79      0.79 o 
  10  -7   8       12.49       14.73      2.16 o 
 -10  -6   8        3.66        4.82      2.40 o 
  -9  -6   8        1.72        1.43      1.82 o 
  -8  -6   8        0.01        0.27      1.71 o 
  -7  -6   8        6.77        5.95      1.14 o 
  -6  -6   8        2.00        1.14      0.78 o 
  -5  -6   8        3.23        4.46      0.91 o 
  -4  -6   8        3.51        6.01      0.87 o 
  -3  -6   8       23.09       25.58      1.05 o 
  -2  -6   8      134.98      139.01      2.41 o 
  -1  -6   8       54.30       49.86      1.16 o 
   0  -6   8       24.75       20.58      0.77 o 
   1  -6   8      354.33      328.71      3.99 o 
   2  -6   8       12.05       18.24      0.74 o 
   3  -6   8      401.42      401.45      5.17 o 
   4  -6   8       14.24       17.15      0.90 o 
   5  -6   8       15.31       21.41      1.10 o 
   6  -6   8        0.39        0.39      0.54 o 
   7  -6   8       16.71       21.23      1.11 o 
   8  -6   8        3.23       10.34      1.11 o 
   9  -6   8        5.59        7.48      1.28 o 
  10  -6   8       11.36        5.71      1.62 o 
  11  -6   8        1.40        0.41      1.85 o 
 -10  -5   8        3.51        1.95      2.13 o 
  -9  -5   8        4.81        5.82      2.11 o 
  -8  -5   8       41.04       36.18      2.61 o 
  -7  -5   8        2.93        3.92      0.96 o 
  -6  -5   8        2.60        1.78      0.79 o 
  -5  -5   8        6.20        5.14      1.01 o 
  -4  -5   8       50.26       45.63      1.47 o 
  -3  -5   8      112.97       94.79      1.89 o 
  -2  -5   8       60.28       55.11      1.29 o 
  -1  -5   8       12.22        8.21      0.48 o 
   0  -5   8        0.94        2.61      0.37 o 
   1  -5   8        0.28        0.53      0.31 o 
   2  -5   8        7.51        9.04      0.52 o 
   3  -5   8      177.33      160.28      2.46 o 
   4  -5   8        5.44        0.34      0.43 o 
   5  -5   8        0.01        1.23      0.51 o 
   6  -5   8        9.94        9.53      0.97 o 
   7  -5   8      100.98      101.31      3.00 o 
   8  -5   8       46.89       44.30      1.80 o 
   9  -5   8       16.61       14.31      1.46 o 
  10  -5   8        2.18        2.34      1.32 o 
  11  -5   8        9.71        9.08      1.89 o 
 -11  -4   8        0.72       -0.26      1.92 o 
 -10  -4   8        0.10       -0.66      1.87 o 
  -9  -4   8        0.01       -0.24      1.38 o 
  -8  -4   8       39.55       41.44      2.14 o 
  -7  -4   8        7.02        6.35      1.12 o 
  -6  -4   8       18.24       17.62      1.28 o 
  -5  -4   8       68.48       59.93      2.43 o 
  -4  -4   8        9.86        6.91      0.69 o 
  -3  -4   8        0.07       -0.06      0.30 o 
  -2  -4   8       45.06       34.45      0.89 o 
  -1  -4   8       86.54       77.51      1.41 o 
   0  -4   8      209.79      207.69      2.52 o 
   1  -4   8        5.91        3.64      0.33 o 
   2  -4   8      211.68      202.33      2.50 o 
   3  -4   8      252.96      212.39      2.88 o 
   4  -4   8        3.89       10.25      0.64 o 
   5  -4   8       72.86       50.01      1.34 o 
   6  -4   8        2.87        2.87      0.50 o 
   7  -4   8        0.02       -0.11      0.55 o 
   8  -4   8       43.65       41.88      2.05 o 
   9  -4   8       30.61       29.21      1.59 o 
  10  -4   8        0.29        0.22      1.48 o 
  11  -4   8       26.09       27.95      4.47 o 
 -11  -3   8       14.87       15.44      3.43 o 
 -10  -3   8       26.30       22.27      2.35 o 
  -9  -3   8       30.57       34.68      2.69 o 
  -8  -3   8        7.68        7.94      1.20 o 
  -7  -3   8        2.29        1.79      0.89 o 
  -6  -3   8       11.02       13.03      1.11 o 
  -5  -3   8       52.58       54.44      1.58 o 
  -4  -3   8      196.86      204.55      3.33 o 
  -3  -3   8       64.43       70.34      1.29 o 
  -2  -3   8        1.92        2.10      0.26 o 
  -1  -3   8       92.18       77.55      1.15 o 
   0  -3   8      434.45      462.39      5.44 o 
   1  -3   8       49.90       50.27      0.96 o 
   2  -3   8        2.20        1.67      0.23 o 
   3  -3   8       62.08       53.86      1.18 o 
   4  -3   8       90.15       81.79      1.42 o 
   5  -3   8       33.07       28.56      0.89 o 
   6  -3   8        1.39       -0.40      0.40 o 
   7  -3   8        2.63        1.44      0.58 o 
   8  -3   8       11.57        9.23      0.96 o 
   9  -3   8        0.20        1.40      0.77 o 
  10  -3   8       31.44       38.16      2.31 o 
  11  -3   8        9.95       10.83      2.70 o 
 -11  -2   8       31.01       38.26      4.50 o 
 -10  -2   8        3.81        1.75      1.41 o 
  -9  -2   8        0.88        1.78      1.27 o 
  -8  -2   8        0.46        0.40      0.77 o 
  -7  -2   8       26.08       24.42      1.49 o 
  -6  -2   8        0.02        0.32      0.58 o 
  -5  -2   8      128.62      134.83      2.61 o 
  -4  -2   8        4.80        4.87      0.54 o 
  -3  -2   8      113.38      108.17      1.69 o 
  -2  -2   8        0.66        0.73      0.27 o 
  -1  -2   8       97.55      102.39      1.74 o 
   0  -2   8      312.77      306.96      4.09 o 
   1  -2   8      613.58      586.94      7.37 o 
   2  -2   8        2.59        4.11      0.60 o 
   3  -2   8        4.35        6.78      0.55 o 
   4  -2   8       35.55       27.10      0.84 o 
   5  -2   8       25.63       22.69      0.96 o 
   6  -2   8        3.96        6.01      0.69 o 
   7  -2   8        6.53        3.53      0.78 o 
   8  -2   8        0.12        0.07      0.70 o 
   9  -2   8       17.00       20.38      1.59 o 
  10  -2   8        1.98        2.09      1.12 o 
  11  -2   8        1.80        1.62      1.39 o 
 -12  -1   8        0.86       -0.26      1.98 o 
 -11  -1   8        5.79        4.91      2.49 o 
 -10  -1   8        9.40       12.36      1.92 o 
  -9  -1   8       12.42       19.41      1.64 o 
  -8  -1   8        0.18        1.02      1.01 o 
  -7  -1   8       24.73       29.33      1.59 o 
  -6  -1   8       60.97       60.65      2.03 o 
  -5  -1   8       18.85       16.72      0.91 o 
  -4  -1   8      107.12      104.52      1.57 o 
  -3  -1   8        8.82        9.95      0.41 o 
  -2  -1   8       19.32       18.20      0.49 o 
  -1  -1   8      571.60      569.13      7.70 o 
   0  -1   8      588.86      540.34     15.64 o 
   1  -1   8       53.36       50.17      3.12 o 
   2  -1   8      118.84      126.29      2.09 o 
   3  -1   8       11.40       12.38      0.66 o 
   4  -1   8       12.83       15.95      0.65 o 
   5  -1   8       93.20       87.03      1.89 o 
   6  -1   8       39.68       38.34      1.94 o 
   7  -1   8        5.38        1.94      1.01 o 
   8  -1   8        2.46        4.83      0.92 o 
   9  -1   8       19.97       23.28      1.70 o 
  10  -1   8        9.39        8.44      2.49 o 
  11  -1   8       15.83       14.16      2.13 o 
 -12   0   8        0.05       -0.67      1.87 o 
 -11   0   8        0.14        0.61      1.72 o 
 -10   0   8        2.92        1.89      1.22 o 
  -9   0   8        0.33        0.19      0.84 o 
  -8   0   8       14.97       14.39      1.31 o 
  -7   0   8       40.86       36.51      1.93 o 
  -6   0   8        4.18        2.23      0.67 o 
  -5   0   8       17.42       12.16      0.71 o 
  -4   0   8      201.04      201.55      4.09 o 
  -3   0   8      214.52      226.15      3.04 o 
  -2   0   8       11.90       10.70      0.89 o 
  -1   0   8       68.26       74.45      1.68 o 
   0   0   8       17.20       19.15      0.78 o 
   1   0   8       88.73       99.45      1.42 o 
   2   0   8      145.89      158.57      2.38 o 
   3   0   8        6.96        7.29      0.41 o 
   4   0   8       10.34       15.56      0.67 o 
   5   0   8       64.92       62.53      1.61 o 
   6   0   8        7.24        6.73      0.75 o 
   7   0   8        3.07        1.86      0.78 o 
   8   0   8        2.76        1.06      0.76 o 
   9   0   8       14.65       15.95      1.49 o 
  10   0   8        0.05       -0.90      1.68 o 
  11   0   8        6.94        3.66      3.88 o 
 -12   1   8        1.98        3.05      2.24 o 
 -11   1   8        0.19        1.17      1.94 o 
 -10   1   8        3.24        2.64      1.25 o 
  -9   1   8        4.80        4.78      1.11 o 
  -8   1   8        9.45        7.27      1.09 o 
  -7   1   8        1.08        1.91      0.73 o 
  -6   1   8      322.27      319.66      5.02 o 
  -5   1   8      298.94      299.81      3.70 o 
  -4   1   8      206.52      217.68      2.39 o 
  -3   1   8       10.26        9.16      0.39 o 
  -2   1   8        1.58        1.52      0.26 o 
  -1   1   8      382.40      400.86      5.28 o 
   0   1   8        0.20        0.38      0.20 o 
   1   1   8       28.53       26.82      0.76 o 
   2   1   8       48.84       54.00      0.91 o 
   3   1   8       40.68       34.04      0.88 o 
   4   1   8       40.05       46.88      1.29 o 
   5   1   8       14.09       14.40      0.85 o 
   6   1   8        9.11        7.44      1.05 o 
   7   1   8        0.27       -0.08      0.66 o 
   8   1   8        3.11        1.06      0.83 o 
   9   1   8        0.06        0.31      0.88 o 
  10   1   8        2.65        3.05      2.02 o 
  11   1   8        2.41        2.67      1.87 o 
 -12   2   8        0.00        1.54      2.24 o 
 -11   2   8        0.04       -1.22      1.72 o 
 -10   2   8        6.92        4.86      2.05 o 
  -9   2   8       34.10       34.75      2.56 o 
  -8   2   8       25.87       30.29      1.74 o 
  -7   2   8        0.24        0.38      0.63 o 
  -6   2   8       38.49       36.11      1.64 o 
  -5   2   8       14.99       19.07      0.72 o 
  -4   2   8       12.43       11.98      0.64 o 
  -3   2   8       22.76       31.03      0.74 o 
  -2   2   8       14.86       14.82      0.45 o 
  -1   2   8        0.76        0.86      0.23 o 
   0   2   8       33.53       30.00      0.57 o 
   1   2   8       31.50       27.48      0.67 o 
   2   2   8      324.17      337.85      4.20 o 
   3   2   8       42.05       51.72      1.19 o 
   4   2   8       22.34       17.19      0.89 o 
   5   2   8        1.28        0.35      0.48 o 
   6   2   8        9.56       10.83      1.08 o 
   7   2   8        1.73        0.44      0.70 o 
   8   2   8        1.32        5.96      2.18 o 
   9   2   8        0.00        1.12      0.95 o 
  10   2   8        0.58       -1.53      1.75 o 
 -12   3   8        5.20        8.51      3.00 o 
 -11   3   8        2.01        4.30      2.24 o 
 -10   3   8        0.93        1.19      1.12 o 
  -9   3   8        1.17        0.39      0.87 o 
  -8   3   8        8.15        6.55      1.07 o 
  -7   3   8        4.11        3.05      0.81 o 
  -6   3   8        0.51       -0.33      0.55 o 
  -5   3   8       10.75       10.91      0.62 o 
  -4   3   8       97.83       98.07      1.30 o 
  -3   3   8      165.24      171.50      1.77 o 
  -2   3   8        9.20        8.74      0.43 o 
  -1   3   8      141.96      142.72      1.69 o 
   0   3   8       17.29       19.12      0.53 o 
   1   3   8        0.19       -0.25      0.25 o 
   2   3   8      181.12      189.72      2.48 o 
   3   3   8      308.75      295.92      4.00 o 
   4   3   8       16.94       26.59      1.03 o 
   5   3   8       14.87        9.05      0.99 o 
   6   3   8       75.69       76.83      2.54 o 
   7   3   8       15.40       12.08      1.30 o 
   8   3   8        3.04        6.60      1.23 o 
   9   3   8       14.46       16.97      2.12 o 
  10   3   8        7.40        9.54      1.98 o 
 -12   4   8        0.00       -1.75      1.75 o 
 -11   4   8        1.19        4.18      2.27 o 
 -10   4   8        9.28        8.79      1.68 o 
  -9   4   8        0.70        0.18      1.55 o 
  -8   4   8        0.62       -0.31      0.73 o 
  -7   4   8        6.37        6.21      0.99 o 
  -6   4   8        0.07        0.53      0.55 o 
  -5   4   8        1.94        2.60      0.49 o 
  -4   4   8      344.95      358.73      4.08 o 
  -3   4   8        2.34        2.07      0.39 o 
  -2   4   8       32.89       37.13      0.89 o 
  -1   4   8        6.61        5.46      0.36 o 
   0   4   8        0.36       -0.08      0.27 o 
   1   4   8      151.08      163.36      2.29 o 
   2   4   8        8.16       11.42      0.68 o 
   3   4   8      120.05      105.93      2.01 o 
   4   4   8       70.41       73.74      1.99 o 
   5   4   8       13.38       12.55      1.19 o 
   6   4   8       18.07       18.16      1.43 o 
   7   4   8       22.99       20.83      2.16 o 
   8   4   8       11.66       13.28      2.43 o 
   9   4   8        1.24       -0.03      1.51 o 
  10   4   8        4.66        3.19      2.16 o 
 -11   5   8        4.93        2.27      2.19 o 
 -10   5   8        7.06        5.74      1.56 o 
  -9   5   8        2.99        3.85      1.30 o 
  -8   5   8        0.80       -0.39      0.73 o 
  -7   5   8       14.19       14.44      1.46 o 
  -6   5   8        0.01       -0.06      0.54 o 
  -5   5   8       21.76       21.59      1.02 o 
  -4   5   8       16.52       12.69      0.79 o 
  -3   5   8       50.83       46.88      1.20 o 
  -2   5   8      121.19      110.89      1.87 o 
  -1   5   8      109.95      103.12      1.76 o 
   0   5   8        0.20       -0.19      0.39 o 
   1   5   8        2.42        0.70      0.45 o 
   2   5   8       12.61        5.74      0.62 o 
   3   5   8       20.68       16.86      1.21 o 
   4   5   8      172.36      160.05      3.75 o 
   5   5   8       25.04       24.12      1.59 o 
   6   5   8        2.57        4.86      1.12 o 
   7   5   8        0.18       -0.56      1.03 o 
   8   5   8       11.67       16.04      2.17 o 
   9   5   8        0.05       -0.46      1.28 o 
 -11   6   8        7.30        6.33      2.68 o 
 -10   6   8       11.46        8.28      1.77 o 
  -9   6   8        3.02        0.79      1.49 o 
  -8   6   8        0.01       -0.14      0.68 o 
  -7   6   8        2.21        2.34      0.78 o 
  -6   6   8       24.89       28.06      1.38 o 
  -5   6   8       40.20       34.10      1.44 o 
  -4   6   8        1.44        2.52      0.62 o 
  -3   6   8       11.95       15.74      0.97 o 
  -2   6   8        1.83        1.77      0.59 o 
  -1   6   8       29.52       31.35      1.13 o 
   0   6   8        2.04        0.58      0.52 o 
   1   6   8        9.33       10.44      1.31 o 
   2   6   8        4.40        3.70      0.94 o 
   3   6   8       39.92       40.16      1.85 o 
   4   6   8        2.77        1.72      1.30 o 
   5   6   8       18.04       20.61      1.89 o 
   6   6   8       10.47       10.39      2.23 o 
   7   6   8        8.76        5.84      1.76 o 
   8   6   8        5.20        3.45      1.57 o 
 -11   7   8        2.14        1.94      2.32 o 
 -10   7   8        3.77       -1.69      1.69 o 
  -9   7   8        0.44        1.12      1.13 o 
  -8   7   8        0.17       -0.84      0.93 o 
  -7   7   8        0.63        1.69      0.84 o 
  -6   7   8       16.47       15.88      1.17 o 
  -5   7   8        0.13       -0.64      0.68 o 
  -4   7   8        2.43        4.39      0.85 o 
  -3   7   8        0.88        0.07      0.55 o 
  -2   7   8       87.35       91.32      3.05 o 
  -1   7   8       27.08       21.51      1.34 o 
   0   7   8        1.77        2.03      0.73 o 
   1   7   8        5.67        3.58      1.21 o 
   2   7   8        0.00        0.22      0.86 o 
   3   7   8        1.07        2.27      1.85 o 
   4   7   8        5.31        5.35      1.33 o 
   5   7   8       29.27       30.66      2.34 o 
   6   7   8        4.12        3.06      1.97 o 
   7   7   8        3.33        5.93      2.27 o 
   8   7   8        0.29        0.23      1.82 o 
 -10   8   8        0.00       -0.83      1.76 o 
  -9   8   8        0.15       -0.50      1.60 o 
  -8   8   8        8.23       10.83      1.83 o 
  -7   8   8        0.35        0.32      1.07 o 
  -6   8   8        1.82        5.71      1.99 o 
  -5   8   8       15.03       14.44      1.77 o 
  -4   8   8      105.26      114.47      5.73 o 
  -3   8   8        5.19        5.90      2.39 o 
  -2   8   8       22.28       25.93      3.67 o 
  -1   8   8        0.02        0.51      0.89 o 
   0   8   8        9.27        8.21      1.38 o 
   1   8   8       13.44       14.16      1.64 o 
   2   8   8        8.59        8.97      1.45 o 
   3   8   8        2.16        1.67      1.87 o 
   4   8   8        2.40        2.73      1.32 o 
   5   8   8        1.13       -1.33      1.44 o 
   6   8   8        3.87        6.41      2.39 o 
   7   8   8        0.13        0.04      1.56 o 
 -10   9   8        0.34        0.60      2.00 o 
  -9   9   8        1.18        0.12      1.91 o 
  -8   9   8       14.98       15.70      3.09 o 
  -7   9   8       19.35       24.37      2.36 o 
  -6   9   8       14.76       12.16      2.73 o 
  -5   9   8        0.03       -0.45      1.09 o 
  -4   9   8       12.22       10.47      1.65 o 
  -3   9   8        3.47        1.84      1.15 o 
  -2   9   8        0.01       -0.02      0.89 o 
  -1   9   8       25.30       24.71      2.07 o 
   0   9   8        2.12        0.34      1.00 o 
   1   9   8        0.02       -0.49      0.90 o 
   2   9   8        0.51       -0.51      1.87 o 
   3   9   8        4.59        5.77      2.03 o 
   4   9   8        0.26       -0.32      1.68 o 
   5   9   8        3.49        2.51      2.06 o 
   6   9   8        0.03       -0.22      1.62 o 
  -9  10   8        0.01       -0.20      1.91 o 
  -8  10   8        0.32       -0.01      2.01 o 
  -7  10   8        2.13        5.12      2.23 o 
  -6  10   8       14.89       18.48      3.19 o 
  -5  10   8       11.54       17.56      3.08 o 
  -4  10   8        0.13        0.83      1.72 o 
  -3  10   8        0.01        1.09      1.71 o 
  -2  10   8        1.44        2.83      1.79 o 
  -1  10   8        0.44       -0.93      0.93 o 
   0  10   8       10.69       10.42      2.51 o 
   1  10   8       19.65       18.26      2.99 o 
   2  10   8        1.07        0.06      1.62 o 
   3  10   8        0.48       -1.50      1.50 o 
   4  10   8        0.40        0.39      1.88 o 
   5  10   8        4.31        9.42      2.70 o 
  -8  11   8        2.62        3.77      2.27 o 
  -7  11   8        5.31        0.20      1.87 o 
  -6  11   8        0.43       -1.75      1.75 o 
  -5  11   8        2.20        7.62      2.51 o 
  -4  11   8        0.06        1.54      1.79 o 
  -3  11   8        1.90        1.75      1.91 o 
  -2  11   8       14.14       13.50      2.93 o 
  -1  11   8        4.26        6.31      2.42 o 
   0  11   8        6.47        6.34      2.20 o 
   1  11   8        0.00        0.98      1.75 o 
   2  11   8       28.55       32.36      3.92 o 
   3  11   8       12.15       15.11      3.22 o 
   4  11   8        0.14       -0.47      2.00 o 
  -6  12   8        4.35        2.03      2.33 o 
  -5  12   8        1.98        4.08      2.57 o 
  -4  12   8        0.02       -1.63      1.63 o 
  -3  12   8       12.06       11.63      3.02 o 
  -2  12   8        2.66        4.46      2.33 o 
  -1  12   8        8.74        9.33      2.81 o 
   0  12   8        0.39        1.17      2.03 o 
   1  12   8        0.82        1.24      2.20 o 
   2  12   8        1.24       -1.78      1.78 o 
  -2 -13   9        1.40       -0.50      1.87 o 
  -1 -13   9        1.00        0.71      1.40 o 
   0 -13   9        4.21        6.25      1.65 o 
   1 -13   9        8.67        6.67      1.77 o 
   2 -13   9       12.78       15.44      2.17 o 
   3 -13   9        3.63        4.59      1.63 o 
   4 -13   9        3.75        5.58      2.46 o 
   5 -13   9        0.77       -0.48      1.82 o 
  -4 -12   9        8.95       12.68      3.21 o 
  -3 -12   9        2.36        7.25      4.14 o 
  -2 -12   9        5.04        2.01      3.80 o 
  -1 -12   9        3.41        6.24      1.55 o 
   0 -12   9        1.12        2.48      1.31 o 
   1 -12   9        0.04       -0.86      0.86 o 
   2 -12   9       10.76       14.13      1.59 o 
   3 -12   9        4.29        3.27      2.19 o 
   4 -12   9       10.20       12.01      1.95 o 
   5 -12   9        3.83        6.33      1.63 o 
   6 -12   9        5.14        6.32      1.44 o 
  -5 -11   9        1.90        4.50      1.69 o 
  -4 -11   9        0.07       -1.38      1.67 o 
  -3 -11   9        1.91        0.87      1.52 o 
  -2 -11   9        5.76        6.65      1.06 o 
  -1 -11   9        4.77        4.86      0.96 o 
   0 -11   9        3.82        2.62      1.00 o 
   1 -11   9        0.00        0.89      0.75 o 
   2 -11   9       13.50       18.23      1.39 o 
   3 -11   9        0.21       -0.44      0.75 o 
   4 -11   9       33.26       35.96      2.07 o 
   5 -11   9       27.44       33.07      2.21 o 
   6 -11   9        6.52        7.24      1.38 o 
   7 -11   9       11.86       16.70      2.97 o 
  -6 -10   9       15.46       19.19      1.91 o 
  -5 -10   9        0.02        0.10      0.95 o 
  -4 -10   9        1.08        0.48      0.76 o 
  -3 -10   9       21.66       23.53      1.57 o 
  -2 -10   9        0.26       -0.62      0.67 o 
  -1 -10   9        0.25        0.55      0.58 o 
   0 -10   9        6.45        6.25      0.82 o 
   1 -10   9       24.38       23.85      2.65 o 
   2 -10   9       22.98       23.81      1.41 o 
   3 -10   9        3.45        3.89      0.87 o 
   4 -10   9        1.00        1.57      0.77 o 
   5 -10   9        7.57        8.75      1.12 o 
   6 -10   9        0.09        0.58      0.83 o 
   7 -10   9        6.12        5.40      1.32 o 
   8 -10   9        1.00        2.36      1.34 o 
  -7  -9   9        3.30        2.00      2.14 o 
  -6  -9   9        0.82       -0.08      1.22 o 
  -5  -9   9        0.87        0.79      0.95 o 
  -4  -9   9        4.45        6.25      0.88 o 
  -3  -9   9       20.53       20.38      1.19 o 
  -2  -9   9        1.82        1.94      0.65 o 
  -1  -9   9        0.17        0.79      0.56 o 
   0  -9   9       31.05       28.64      1.25 o 
   1  -9   9       35.71       37.11      1.40 o 
   2  -9   9       56.40       47.74      2.17 o 
   3  -9   9        5.58        6.56      0.89 o 
   4  -9   9       17.27       16.92      1.19 o 
   5  -9   9        9.33       12.36      1.15 o 
   6  -9   9        0.02       -0.20      0.63 o 
   7  -9   9        0.89        0.25      0.79 o 
   8  -9   9        6.55        5.27      1.10 o 
   9  -9   9        3.01        0.08      3.84 o 
  -8  -8   9        0.00       -0.52      1.68 o 
  -7  -8   9       18.74       22.45      3.45 o 
  -6  -8   9        1.43        2.34      0.86 o 
  -5  -8   9       10.69        8.86      1.42 o 
  -4  -8   9       36.16       32.20      1.92 o 
  -3  -8   9        8.23       10.76      0.91 o 
  -2  -8   9        0.07        0.36      0.55 o 
  -1  -8   9       14.55       11.20      0.82 o 
   0  -8   9        2.96        3.31      0.69 o 
   1  -8   9        2.19        2.80      0.70 o 
   2  -8   9        0.07       -0.33      0.45 o 
   3  -8   9        3.97        4.12      0.71 o 
   4  -8   9        0.00        0.48      0.59 o 
   5  -8   9        3.32        3.99      0.70 o 
   6  -8   9        4.73        4.50      0.87 o 
   7  -8   9        2.49        1.46      0.80 o 
   8  -8   9        7.01        5.69      1.03 o 
   9  -8   9       23.15       27.19      2.51 o 
  10  -8   9        0.01       -0.80      1.65 o 
  -9  -7   9        1.49        1.37      2.17 o 
  -8  -7   9        1.99       -0.50      1.72 o 
  -7  -7   9        4.82        5.91      1.43 o 
  -6  -7   9       15.64       15.52      1.45 o 
  -5  -7   9        5.99        5.85      0.92 o 
  -4  -7   9       80.16       73.77      2.16 o 
  -3  -7   9       28.00       23.37      1.24 o 
  -2  -7   9        0.04       -0.04      0.44 o 
  -1  -7   9        0.00       -0.37      0.37 o 
   0  -7   9       32.56       31.54      1.02 o 
   1  -7   9        2.15        1.56      0.44 o 
   2  -7   9       16.58       13.85      0.73 o 
   3  -7   9       15.44       16.53      0.86 o 
   4  -7   9        4.10        3.89      0.67 o 
   5  -7   9       10.30        7.91      0.76 o 
   6  -7   9        3.85        3.57      0.75 o 
   7  -7   9        3.22        6.01      0.82 o 
   8  -7   9        2.94        4.24      0.91 o 
   9  -7   9        0.01       -0.86      0.86 o 
  10  -7   9        1.66        2.96      1.50 o 
 -10  -6   9        6.10        5.25      2.68 o 
  -9  -6   9        2.87        6.49      2.45 o 
  -8  -6   9        0.53        0.73      1.46 o 
  -7  -6   9        0.13        0.16      0.80 o 
  -6  -6   9       13.57       18.31      1.44 o 
  -5  -6   9       15.76       19.39      1.21 o 
  -4  -6   9       89.89       84.17      2.22 o 
  -3  -6   9      114.27       96.93      2.01 o 
  -2  -6   9      135.62      125.23      2.26 o 
  -1  -6   9       48.61       54.44      1.84 o 
   0  -6   9        2.33        3.22      0.45 o 
   1  -6   9      105.38       98.09      1.69 o 
   2  -6   9       10.95       10.94      0.63 o 
   3  -6   9      114.51      137.92      2.34 o 
   4  -6   9       98.43      102.94      1.85 o 
   5  -6   9       18.32       20.68      1.09 o 
   6  -6   9        5.19        6.04      0.80 o 
   7  -6   9       17.92       19.04      1.08 o 
   8  -6   9        2.05        4.71      0.92 o 
   9  -6   9        4.39        4.50      1.13 o 
  10  -6   9        3.80        3.31      1.43 o 
 -10  -5   9        0.00       -1.50      1.84 o 
  -9  -5   9        2.49        2.43      2.03 o 
  -8  -5   9        0.30        0.48      0.87 o 
  -7  -5   9        0.05       -0.71      0.75 o 
  -6  -5   9        4.25        2.87      1.21 o 
  -5  -5   9       42.44       48.39      1.89 o 
  -4  -5   9       78.60       72.64      1.72 o 
  -3  -5   9        0.09        0.54      0.43 o 
  -2  -5   9        0.24       -0.05      0.34 o 
  -1  -5   9      148.32      148.38      2.16 o 
   0  -5   9      215.80      209.58      2.70 o 
   1  -5   9       33.14       32.85      0.86 o 
   2  -5   9      177.08      140.30      2.03 o 
   3  -5   9       23.99       15.96      0.75 o 
   4  -5   9      305.32      279.59      3.53 o 
   5  -5   9        6.15       11.16      0.75 o 
   6  -5   9       17.59       20.72      1.47 o 
   7  -5   9        1.07        0.89      0.60 o 
   8  -5   9        0.88        0.23      0.70 o 
   9  -5   9        1.95        0.37      0.74 o 
  10  -5   9        3.00        1.88      1.98 o 
 -10  -4   9       10.99        9.50      2.78 o 
  -9  -4   9       37.11       30.48      2.92 o 
  -8  -4   9       17.73       15.18      1.46 o 
  -7  -4   9        0.68        1.09      0.78 o 
  -6  -4   9        0.07        0.56      0.63 o 
  -5  -4   9       58.94       62.24      2.03 o 
  -4  -4   9       35.60       28.82      1.04 o 
  -3  -4   9        0.14        0.55      0.37 o 
  -2  -4   9        4.98        5.31      0.50 o 
  -1  -4   9        2.74        1.89      0.36 o 
   0  -4   9      137.62      134.49      1.79 o 
   1  -4   9       26.23       17.64      0.63 o 
   2  -4   9       13.78        9.96      0.57 o 
   3  -4   9       80.94       72.14      1.27 o 
   4  -4   9       44.45       33.53      1.03 o 
   5  -4   9       15.26       12.59      0.75 o 
   6  -4   9       59.70       52.95      1.82 o 
   7  -4   9       32.93       31.80      1.41 o 
   8  -4   9       38.57       44.60      1.75 o 
   9  -4   9        0.98        1.88      0.83 o 
  10  -4   9       19.41       18.87      1.73 o 
  11  -4   9        1.08        2.78      2.03 o 
 -11  -3   9        2.65        5.28      2.42 o 
 -10  -3   9       11.62       14.66      3.19 o 
  -9  -3   9        5.18        2.14      1.23 o 
  -8  -3   9       38.97       38.54      2.04 o 
  -7  -3   9       33.82       33.85      1.75 o 
  -6  -3   9        0.00       -0.19      0.59 o 
  -5  -3   9        0.71        0.10      0.48 o 
  -4  -3   9       43.06       48.18      1.25 o 
  -3  -3   9        0.13       -0.14      0.28 o 
  -2  -3   9        6.54        5.28      0.43 o 
  -1  -3   9       82.64       86.53      1.71 o 
   0  -3   9        2.18        4.02      0.35 o 
   1  -3   9      295.05      279.83      3.96 o 
   2  -3   9      118.66      121.54      1.78 o 
   3  -3   9       17.23       24.23      0.72 o 
   4  -3   9       25.77       25.86      0.86 o 
   5  -3   9       31.24       26.16      0.86 o 
   6  -3   9        0.86        0.85      0.46 o 
   7  -3   9        0.55       -0.21      0.53 o 
   8  -3   9       25.83       22.38      1.32 o 
   9  -3   9       13.03       19.40      1.37 o 
  10  -3   9        5.90        4.54      1.19 o 
  11  -3   9        4.27        5.99      2.43 o 
 -11  -2   9        3.95       -0.16      1.92 o 
 -10  -2   9        2.57        1.92      1.87 o 
  -9  -2   9        0.02       -0.19      1.45 o 
  -8  -2   9       22.04       24.36      1.87 o 
  -7  -2   9       63.04       64.25      2.38 o 
  -6  -2   9        2.07        3.14      0.74 o 
  -5  -2   9      121.14      123.16      3.93 o 
  -4  -2   9       82.66       80.47      1.59 o 
  -3  -2   9       81.25       92.67      1.64 o 
  -2  -2   9       15.09       11.07      0.60 o 
  -1  -2   9      189.32      204.42      3.00 o 
   0  -2   9      177.19      195.54      2.46 o 
   1  -2   9      314.37      335.97      3.98 o 
   2  -2   9       10.28       11.49      0.55 o 
   3  -2   9       54.44       45.81      0.92 o 
   4  -2   9      247.28      228.44      3.43 o 
   5  -2   9       22.06       19.62      0.91 o 
   6  -2   9       67.90       68.59      1.82 o 
   7  -2   9       12.80       14.05      2.20 o 
   8  -2   9       26.82       32.27      1.74 o 
   9  -2   9       10.31       16.32      1.50 o 
  10  -2   9        5.50        8.23      1.71 o 
  11  -2   9        0.48        1.40      1.92 o 
 -11  -1   9        1.35        3.82      2.38 o 
 -10  -1   9        0.01        1.07      1.13 o 
  -9  -1   9       15.02       15.12      1.49 o 
  -8  -1   9        0.00       -0.64      0.74 o 
  -7  -1   9        7.37        6.61      0.97 o 
  -6  -1   9       13.82       17.56      1.17 o 
  -5  -1   9       33.15       31.87      1.18 o 
  -4  -1   9        0.53        0.75      0.36 o 
  -3  -1   9       39.65       53.71      1.16 o 
  -2  -1   9       59.33       48.35      1.16 o 
  -1  -1   9        0.72        2.14      0.29 o 
   0  -1   9       80.01       71.53      3.92 o 
   1  -1   9       22.86       25.55      2.49 o 
   2  -1   9        9.42        6.82      0.52 o 
   3  -1   9        5.57        3.85      0.34 o 
   4  -1   9       67.56       59.36      1.37 o 
   5  -1   9       67.24       51.40      1.43 o 
   6  -1   9       25.04       27.81      1.21 o 
   7  -1   9        1.87        0.68      0.67 o 
   8  -1   9        0.13       -0.10      0.69 o 
   9  -1   9       13.74        6.31      1.19 o 
  10  -1   9        1.26        0.16      0.93 o 
  11  -1   9        9.41        8.58      2.55 o 
 -11   0   9        0.87        0.29      1.87 o 
 -10   0   9        1.60        2.67      1.23 o 
  -9   0   9        1.31        1.70      1.46 o 
  -8   0   9       11.76       10.84      1.39 o 
  -7   0   9        0.27        0.45      0.66 o 
  -6   0   9       31.49       32.69      1.51 o 
  -5   0   9      108.25       94.56      1.69 o 
  -4   0   9      126.96      111.64      1.58 o 
  -3   0   9      169.40      174.28      2.49 o 
  -2   0   9      195.79      204.71      3.78 o 
  -1   0   9       13.95       16.14      0.49 o 
   0   0   9        0.00        0.03      0.27 o 
   1   0   9        0.07       -0.10      0.23 o 
   2   0   9       11.07       11.70      0.73 o 
   3   0   9        1.86        1.05      0.30 o 
   4   0   9        3.75        2.12      0.44 o 
   5   0   9      167.39      151.47      2.77 o 
   6   0   9        1.10        0.51      0.56 o 
   7   0   9        0.00        0.29      0.89 o 
   8   0   9        0.47        1.90      0.84 o 
   9   0   9        6.79        4.11      1.08 o 
  10   0   9        2.10        0.33      1.27 o 
 -11   1   9        4.49        6.94      2.46 o 
 -10   1   9       11.23       11.87      1.83 o 
  -9   1   9        0.71        0.92      0.87 o 
  -8   1   9        2.86        4.12      0.97 o 
  -7   1   9       29.13       27.37      1.88 o 
  -6   1   9        8.51        8.30      0.92 o 
  -5   1   9        6.49        6.70      0.54 o 
  -4   1   9      126.68      114.97      1.82 o 
  -3   1   9        1.61        0.07      0.32 o 
  -2   1   9        8.63        9.14      0.39 o 
  -1   1   9        0.02        0.27      0.24 o 
   0   1   9        3.81        3.13      0.29 o 
   1   1   9       51.88       57.74      2.28 o 
   2   1   9        9.54       10.06      0.43 o 
   3   1   9        0.01        0.36      0.33 o 
   4   1   9       15.43       11.98      0.71 o 
   5   1   9        1.12        0.80      0.49 o 
   6   1   9       17.64       12.67      1.07 o 
   7   1   9        0.47        0.65      0.64 o 
   8   1   9       26.88       27.75      1.72 o 
   9   1   9        0.24        0.98      1.10 o 
  10   1   9        1.01       -0.71      1.12 o 
 -11   2   9        1.45       -0.83      1.76 o 
 -10   2   9        5.26        3.18      1.57 o 
  -9   2   9        1.08        1.21      0.92 o 
  -8   2   9        6.74        6.57      1.05 o 
  -7   2   9        0.86        0.37      0.64 o 
  -6   2   9       46.08       45.62      1.59 o 
  -5   2   9       10.65       12.15      0.67 o 
  -4   2   9       33.10       39.58      1.42 o 
  -3   2   9       13.33       15.81      0.49 o 
  -2   2   9        0.27        0.75      0.28 o 
  -1   2   9       18.24       18.48      0.58 o 
   0   2   9       25.17       22.37      0.77 o 
   1   2   9        0.26        0.48      0.26 o 
   2   2   9       36.64       36.42      1.01 o 
   3   2   9       15.00       20.71      0.87 o 
   4   2   9        0.45        0.23      0.45 o 
   5   2   9        3.18        3.27      0.65 o 
   6   2   9        0.06       -0.60      0.60 o 
   7   2   9        3.60        4.62      1.08 o 
   8   2   9       14.12       18.64      1.56 o 
   9   2   9        0.70       -0.82      0.82 o 
  10   2   9        4.20        4.39      1.64 o 
 -11   3   9        8.59       13.69      3.08 o 
 -10   3   9        0.71       -0.91      0.91 o 
  -9   3   9        2.24        2.50      1.00 o 
  -8   3   9        0.98        2.91      0.90 o 
  -7   3   9        0.27        0.90      0.70 o 
  -6   3   9        9.13       11.94      0.96 o 
  -5   3   9        0.64       -0.03      0.37 o 
  -4   3   9       39.94       37.03      0.87 o 
  -3   3   9      185.90      186.48      2.14 o 
  -2   3   9       15.43       15.10      0.49 o 
  -1   3   9       13.43       12.19      0.51 o 
   0   3   9        3.25        1.07      0.33 o 
   1   3   9      126.14      117.96      2.08 o 
   2   3   9       17.63       15.09      0.76 o 
   3   3   9       86.48       91.28      1.79 o 
   4   3   9        0.45       -0.32      0.51 o 
   5   3   9        5.85        7.00      0.95 o 
   6   3   9       12.16       13.47      1.25 o 
   7   3   9       22.12       20.91      1.86 o 
   8   3   9        0.07        1.46      0.95 o 
   9   3   9        3.97        5.77      1.56 o 
  10   3   9        0.71       -0.34      1.60 o 
 -11   4   9        1.22        6.43      2.52 o 
 -10   4   9        0.21        2.36      1.21 o 
  -9   4   9        2.10        1.00      1.74 o 
  -8   4   9        1.19        1.59      0.90 o 
  -7   4   9        1.09        1.91      0.68 o 
  -6   4   9       21.54       20.03      1.17 o 
  -5   4   9        1.70        0.69      0.55 o 
  -4   4   9       91.61       92.61      1.59 o 
  -3   4   9        0.00       -0.19      0.32 o 
  -2   4   9        8.25        9.47      0.49 o 
  -1   4   9      236.30      228.08      2.91 o 
   0   4   9       19.74       20.58      0.71 o 
   1   4   9      161.39      150.28      2.34 o 
   2   4   9        0.03       -0.15      0.38 o 
   3   4   9      132.45      125.17      2.25 o 
   4   4   9        9.38        7.79      0.86 o 
   5   4   9      159.56      151.54      3.74 o 
   6   4   9       33.33       33.14      2.25 o 
   7   4   9        7.02        3.53      1.01 o 
   8   4   9        0.02        1.11      1.08 o 
   9   4   9       11.63       11.22      1.98 o 
 -11   5   9        5.13        6.05      2.71 o 
 -10   5   9        7.15        3.31      2.11 o 
  -9   5   9       21.99       23.35      2.20 o 
  -8   5   9        6.92        8.84      1.42 o 
  -7   5   9       13.09       13.53      1.13 o 
  -6   5   9        0.08        0.48      0.71 o 
  -5   5   9        3.89        3.06      0.62 o 
  -4   5   9       98.97       89.98      1.96 o 
  -3   5   9        5.65        7.61      0.60 o 
  -2   5   9       11.20        9.16      0.61 o 
  -1   5   9       25.69       25.50      0.89 o 
   0   5   9      169.52      165.70      2.63 o 
   1   5   9       15.29       12.21      0.73 o 
   2   5   9       22.17       24.60      1.02 o 
   3   5   9       32.10       30.73      1.56 o 
   4   5   9       51.60       48.74      2.03 o 
   5   5   9       12.95       17.24      1.45 o 
   6   5   9        1.41        0.87      0.88 o 
   7   5   9        7.12       10.57      1.39 o 
   8   5   9        2.03        1.67      2.32 o 
   9   5   9        1.41        0.52      1.84 o 
 -11   6   9        4.40       10.49      2.99 o 
 -10   6   9        0.01        0.04      1.73 o 
  -9   6   9        0.11       -0.80      0.80 o 
  -8   6   9        1.65        2.91      0.92 o 
  -7   6   9        6.58        7.06      1.14 o 
  -6   6   9        2.02        1.69      0.70 o 
  -5   6   9        5.38        4.44      0.69 o 
  -4   6   9        3.88        1.34      0.61 o 
  -3   6   9        0.04       -0.31      0.52 o 
  -2   6   9       10.67       13.63      0.95 o 
  -1   6   9       80.48       78.42      2.56 o 
   0   6   9        0.04       -0.19      0.59 o 
   1   6   9        0.06       -0.59      0.59 o 
   2   6   9        0.09        0.37      0.75 o 
   3   6   9        0.28        0.37      0.75 o 
   4   6   9        8.92        9.30      1.46 o 
   5   6   9        0.29       -0.49      0.98 o 
   6   6   9       10.15       13.34      1.81 o 
   7   6   9        0.86        1.12      1.92 o 
   8   6   9        8.40        7.51      1.82 o 
 -10   7   9        1.00        1.65      2.11 o 
  -9   7   9        0.43        1.53      1.85 o 
  -8   7   9        0.34        1.61      1.04 o 
  -7   7   9        1.20        3.30      1.00 o 
  -6   7   9        3.77        5.48      1.06 o 
  -5   7   9        0.79        0.31      1.17 o 
  -4   7   9       20.99       22.95      1.92 o 
  -3   7   9       11.30       13.11      1.00 o 
  -2   7   9        4.29        3.28      0.84 o 
  -1   7   9       11.20       13.33      1.30 o 
   0   7   9        9.44        9.55      1.07 o 
   1   7   9        0.31       -0.65      0.65 o 
   2   7   9        3.06        2.57      1.10 o 
   3   7   9        6.40        8.97      1.47 o 
   4   7   9        0.30        0.45      1.03 o 
   5   7   9        2.23        4.71      1.45 o 
   6   7   9        0.53        0.36      1.69 o 
   7   7   9        2.16        1.68      1.98 o 
 -10   8   9        0.02       -1.78      1.78 o 
  -9   8   9        1.01        2.58      1.79 o 
  -8   8   9        1.71        4.17      2.14 o 
  -7   8   9        1.21        2.21      1.97 o 
  -6   8   9        0.99        0.22      0.85 o 
  -5   8   9        0.04        0.39      2.22 o 
  -4   8   9        4.30        4.54      1.32 o 
  -3   8   9        5.33        3.59      1.36 o 
  -2   8   9       17.33       13.86      1.64 o 
  -1   8   9       17.47       16.73      1.67 o 
   0   8   9       10.77       11.01      1.49 o 
   1   8   9       23.53       27.46      2.06 o 
   2   8   9        7.54        5.17      1.37 o 
   3   8   9        0.33       -0.01      1.30 o 
   4   8   9       18.25       19.39      2.06 o 
   5   8   9        2.06        2.94      1.82 o 
   6   8   9        7.29        6.60      2.45 o 
  -9   9   9        0.02       -0.07      1.82 o 
  -8   9   9        0.14        0.44      1.87 o 
  -7   9   9        1.48       -0.51      1.72 o 
  -6   9   9        3.13        5.17      2.24 o 
  -5   9   9       18.12       20.71      2.79 o 
  -4   9   9       13.10       13.94      2.08 o 
  -3   9   9        0.01        0.30      1.15 o 
  -2   9   9        0.40        0.69      1.07 o 
  -1   9   9        3.33        1.05      3.66 o 
   0   9   9        0.11       -0.72      1.02 o 
   1   9   9        8.61        9.21      1.62 o 
   2   9   9        1.93        3.04      1.33 o 
   3   9   9        8.46        9.28      2.35 o 
   4   9   9        1.69        2.93      1.92 o 
   5   9   9        2.52       -1.47      1.47 o 
  -8  10   9        1.34        2.71      2.17 o 
  -7  10   9       12.07       17.52      3.31 o 
  -6  10   9        1.34        0.41      1.82 o 
  -5  10   9       17.19       16.63      3.09 o 
  -4  10   9       13.73       15.55      2.97 o 
  -3  10   9        0.00        1.94      1.76 o 
  -2  10   9       22.61       21.72      3.10 o 
  -1  10   9        0.58        0.98      1.62 o 
   0  10   9        0.59       -0.71      1.43 o 
   1  10   9        1.11        1.65      1.84 o 
   2  10   9        7.45        8.50      2.58 o 
   3  10   9        8.11       13.90      2.97 o 
   4  10   9        2.89        2.81      2.29 o 
  -7  11   9        0.02        1.88      2.16 o 
  -6  11   9        0.63        0.50      2.04 o 
  -5  11   9        0.57        3.95      2.16 o 
  -4  11   9        1.82        3.47      2.19 o 
  -3  11   9        0.00        2.78      1.89 o 
  -2  11   9        6.10        5.35      2.35 o 
  -1  11   9        1.89        3.83      2.16 o 
   0  11   9        0.94       -0.55      1.71 o 
   1  11   9        2.42       -0.15      1.66 o 
   2  11   9        1.29        4.58      2.30 o 
   3  11   9        3.20        6.60      2.61 o 
  -4  12   9        0.00       -0.61      2.03 o 
  -3  12   9        0.98        0.71      1.97 o 
  -2  12   9        0.01       -0.58      1.81 o 
  -1  12   9        3.84        4.17      2.23 o 
   0  12   9        0.65       -1.73      1.73 o 
   0 -13  10        0.30        0.90      1.65 o 
   1 -13  10        0.12        0.03      1.66 o 
   2 -13  10        0.01        3.45      2.03 o 
   3 -13  10        0.25       -0.15      1.65 o 
  -3 -12  10        2.09        6.75      2.30 o 
  -2 -12  10        0.78       -0.05      1.35 o 
  -1 -12  10        4.19        2.23      2.16 o 
   0 -12  10        0.00       -1.11      1.11 o 
   1 -12  10        8.96       14.97      2.14 o 
   2 -12  10        0.12        0.55      1.00 o 
   3 -12  10        0.88        3.13      1.12 o 
   4 -12  10        0.27       -0.99      0.99 o 
   5 -12  10        4.56        2.08      2.03 o 
  -5 -11  10        2.66        4.68      2.20 o 
  -4 -11  10        3.45        1.70      1.43 o 
  -3 -11  10        0.50       -1.18      1.18 o 
  -2 -11  10       20.56       27.20      2.36 o 
  -1 -11  10        2.79        0.16      2.06 o 
   0 -11  10        0.87        1.72      1.19 o 
   1 -11  10        0.54       -0.11      0.77 o 
   2 -11  10        2.17        1.15      1.06 o 
   3 -11  10       13.53       14.60      1.32 o 
   4 -11  10        0.90        1.16      1.10 o 
   5 -11  10       10.39       12.46      1.52 o 
   6 -11  10        9.81        7.33      1.20 o 
   7 -11  10        2.41        0.41      1.71 o 
  -6 -10  10        2.07       -0.09      1.36 o 
  -5 -10  10        0.43        2.91      1.27 o 
  -4 -10  10        2.96        2.58      0.95 o 
  -3 -10  10        1.22        1.64      0.74 o 
  -2 -10  10        1.16        0.58      0.68 o 
  -1 -10  10        1.70        1.67      0.76 o 
   0 -10  10        0.07       -0.56      0.64 o 
   1 -10  10       15.04       19.09      1.46 o 
   2 -10  10        0.15       -0.86      0.86 o 
   3 -10  10        2.42        2.05      0.88 o 
   4 -10  10       55.62       53.55      2.40 o 
   5 -10  10        7.83        7.26      1.15 o 
   6 -10  10       22.04       21.93      1.37 o 
   7 -10  10        9.54        8.85      2.17 o 
   8 -10  10        0.03        0.06      1.59 o 
  -7  -9  10        5.18        3.49      1.70 o 
  -6  -9  10        4.31        6.11      1.57 o 
  -5  -9  10        6.38        6.18      1.07 o 
  -4  -9  10        3.92        4.75      0.85 o 
  -3  -9  10        1.07        1.25      0.67 o 
  -2  -9  10        4.07        6.82      0.94 o 
  -1  -9  10       18.54       21.05      1.31 o 
   0  -9  10       14.35       15.40      1.10 o 
   1  -9  10       32.77       35.26      1.61 o 
   2  -9  10        4.49        5.22      0.85 o 
   3  -9  10        0.56        0.16      0.62 o 
   4  -9  10        0.11        0.77      0.68 o 
   5  -9  10        6.34        5.13      0.82 o 
   6  -9  10        1.21        2.06      0.86 o 
   7  -9  10        0.01        0.39      0.82 o 
   8  -9  10        0.00       -0.40      0.83 o 
  -8  -8  10        5.29        3.73      2.42 o 
  -7  -8  10        0.35       -0.84      1.18 o 
  -6  -8  10        0.13        0.88      0.80 o 
  -5  -8  10        0.04       -0.16      0.70 o 
  -4  -8  10        4.88        3.24      0.80 o 
  -3  -8  10       12.69       12.48      0.94 o 
  -2  -8  10       37.62       32.59      1.26 o 
  -1  -8  10        0.03       -0.18      0.91 o 
   0  -8  10        0.54        0.09      0.65 o 
   1  -8  10       33.68       34.49      1.46 o 
   2  -8  10        4.25        4.18      0.68 o 
   3  -8  10        0.01       -0.53      0.53 o 
   4  -8  10        0.94        0.73      0.61 o 
   5  -8  10        2.96        5.15      0.76 o 
   6  -8  10        0.18       -0.59      0.68 o 
   7  -8  10        9.73       11.27      1.17 o 
   8  -8  10        0.20        0.35      0.74 o 
   9  -8  10        3.29        2.77      1.31 o 
  -8  -7  10        4.97        4.96      2.30 o 
  -7  -7  10        0.41        2.07      0.97 o 
  -6  -7  10       21.71       21.60      1.44 o 
  -5  -7  10       42.24       50.87      1.91 o 
  -4  -7  10        0.06        1.34      0.67 o 
  -3  -7  10       40.77       37.65      1.47 o 
  -2  -7  10       10.21        8.38      0.83 o 
  -1  -7  10       16.71       17.32      0.91 o 
   0  -7  10       67.94       66.62      2.42 o 
   1  -7  10        4.16        3.16      0.50 o 
   2  -7  10        0.02       -0.33      0.40 o 
   3  -7  10        0.48        0.04      0.45 o 
   4  -7  10       12.97       11.36      1.07 o 
   5  -7  10        1.94        0.71      0.62 o 
   6  -7  10        4.53        4.05      0.79 o 
   7  -7  10        5.24        3.47      0.76 o 
   8  -7  10       22.58       27.20      2.05 o 
   9  -7  10       16.23       18.25      1.71 o 
  -9  -6  10        0.46       -0.16      1.81 o 
  -8  -6  10        1.80       -0.66      1.57 o 
  -7  -6  10        0.32       -0.22      0.84 o 
  -6  -6  10        9.96       11.60      1.12 o 
  -5  -6  10        2.98        4.86      0.83 o 
  -4  -6  10        9.35        8.62      0.86 o 
  -3  -6  10       63.03       62.62      1.74 o 
  -2  -6  10       52.03       48.44      1.55 o 
  -1  -6  10       24.53       22.34      0.93 o 
   0  -6  10        7.41        9.35      0.59 o 
   1  -6  10        0.05        0.21      0.34 o 
   2  -6  10        3.18        4.28      0.48 o 
   3  -6  10        0.01        1.12      0.46 o 
   4  -6  10       20.49       30.47      1.66 o 
   5  -6  10        6.09        8.01      0.80 o 
   6  -6  10        1.16        1.14      0.71 o 
   7  -6  10        5.37        7.49      0.83 o 
   8  -6  10       25.30       32.17      1.63 o 
   9  -6  10        5.96        7.92      1.18 o 
  10  -6  10        0.67       -1.31      1.31 o 
 -10  -5  10       13.40        9.36      2.74 o 
  -9  -5  10        1.49       -1.54      1.54 o 
  -8  -5  10        3.16        2.99      1.02 o 
  -7  -5  10        4.12        5.11      1.08 o 
  -6  -5  10        8.28       10.45      1.03 o 
  -5  -5  10       12.59       13.48      1.20 o 
  -4  -5  10       43.46       45.81      1.52 o 
  -3  -5  10      132.40      117.68      2.10 o 
  -2  -5  10      138.59      141.81      2.67 o 
  -1  -5  10       28.32       27.43      0.92 o 
   0  -5  10       27.57       29.33      0.82 o 
   1  -5  10        6.13        7.10      0.47 o 
   2  -5  10      104.77       99.88      1.63 o 
   3  -5  10       94.21       78.18      1.56 o 
   4  -5  10       10.76       14.03      0.76 o 
   5  -5  10       41.17       40.75      1.25 o 
   6  -5  10        0.48        1.00      0.64 o 
   7  -5  10        0.06       -0.47      0.58 o 
   8  -5  10        8.56        9.86      1.09 o 
   9  -5  10        3.67        5.85      1.25 o 
  10  -5  10        0.14        1.18      1.20 o 
 -10  -4  10        1.11        1.65      2.10 o 
  -9  -4  10        0.39        0.15      1.76 o 
  -8  -4  10        0.14       -0.77      0.77 o 
  -7  -4  10       10.58        8.35      1.12 o 
  -6  -4  10        0.46        0.89      0.67 o 
  -5  -4  10        0.42       -0.30      0.51 o 
  -4  -4  10       42.80       40.32      1.17 o 
  -3  -4  10        3.13        1.72      0.52 o 
  -2  -4  10       30.59       27.17      1.32 o 
  -1  -4  10       13.86       11.07      0.56 o 
   0  -4  10       28.57       23.88      0.59 o 
   1  -4  10       17.37       19.81      0.59 o 
   2  -4  10      532.12      567.71      6.08 o 
   3  -4  10        7.00        3.69      0.46 o 
   4  -4  10        0.57        0.67      0.43 o 
   5  -4  10        3.77        4.59      0.56 o 
   6  -4  10       29.02       34.68      1.51 o 
   7  -4  10        2.46        3.13      0.73 o 
   8  -4  10        0.51        1.06      0.74 o 
   9  -4  10        0.01       -0.17      0.75 o 
  10  -4  10        8.40       10.73      1.48 o 
 -10  -3  10        0.12        0.64      1.82 o 
  -9  -3  10       26.25       25.43      2.22 o 
  -8  -3  10        1.46        3.05      1.01 o 
  -7  -3  10       28.95       28.50      1.90 o 
  -6  -3  10        3.12        1.56      0.70 o 
  -5  -3  10        0.00        0.14      0.44 o 
  -4  -3  10        4.12        3.50      0.45 o 
  -3  -3  10       36.93       32.15      1.10 o 
  -2  -3  10       47.71       44.20      1.02 o 
  -1  -3  10        3.68        5.76      0.59 o 
   0  -3  10        2.18        1.95      0.40 o 
   1  -3  10       45.97       41.32      1.07 o 
   2  -3  10        0.06        0.16      0.36 o 
   3  -3  10       10.48        7.86      0.48 o 
   4  -3  10       58.73       45.89      1.11 o 
   5  -3  10       22.93       21.21      0.77 o 
   6  -3  10       14.54       14.39      0.93 o 
   7  -3  10       20.41       24.60      1.25 o 
   8  -3  10       19.44       23.98      1.36 o 
   9  -3  10        0.19        0.23      0.76 o 
  10  -3  10       41.09       59.78      2.72 o 
 -11  -2  10        0.26        3.40      2.30 o 
 -10  -2  10        8.65        6.30      2.39 o 
  -9  -2  10       21.13       24.93      1.80 o 
  -8  -2  10       22.07       22.13      1.58 o 
  -7  -2  10       10.03       10.15      1.11 o 
  -6  -2  10        4.56        6.08      0.85 o 
  -5  -2  10        2.77        3.16      0.52 o 
  -4  -2  10       21.91       21.88      0.99 o 
  -3  -2  10       53.69       51.94      1.20 o 
  -2  -2  10        0.19        0.09      0.26 o 
  -1  -2  10       34.22       34.01      1.04 o 
   0  -2  10        2.69        1.27      1.24 o 
   1  -2  10      130.61      140.42      6.24 o 
   2  -2  10        3.47        3.81      0.38 o 
   3  -2  10      193.45      180.66      2.37 o 
   4  -2  10        0.36       -0.38      0.47 o 
   5  -2  10        4.71        4.14      0.70 o 
   6  -2  10       30.15       37.11      1.57 o 
   7  -2  10        7.64        8.96      1.03 o 
   8  -2  10        1.03       -0.74      0.75 o 
   9  -2  10        6.00        3.79      0.92 o 
  10  -2  10       29.44       45.89      2.45 o 
 -11  -1  10        5.73        5.23      2.58 o 
 -10  -1  10       12.07       10.23      2.80 o 
  -9  -1  10        6.66        6.95      1.22 o 
  -8  -1  10        4.01        5.31      1.39 o 
  -7  -1  10       20.68       23.84      1.45 o 
  -6  -1  10       26.53       25.52      1.27 o 
  -5  -1  10        9.31       12.55      0.63 o 
  -4  -1  10        6.95        4.70      0.65 o 
  -3  -1  10       17.98       19.58      1.17 o 
  -2  -1  10        0.60        0.44      0.41 o 
  -1  -1  10       72.56       70.36      1.51 o 
   0  -1  10        3.01        2.70      1.24 o 
   1  -1  10       94.83       85.38      4.62 o 
   2  -1  10        7.33        8.87      0.60 o 
   3  -1  10      141.98      128.41      2.02 o 
   4  -1  10      134.76      124.01      2.20 o 
   5  -1  10       24.89       18.10      0.89 o 
   6  -1  10       18.26        9.11      0.93 o 
   7  -1  10       26.91       29.08      1.75 o 
   8  -1  10        4.59        4.94      1.13 o 
   9  -1  10       22.74       21.90      1.72 o 
  10  -1  10        4.65        9.72      1.47 o 
 -11   0  10        0.33        0.20      1.84 o 
 -10   0  10        1.98       -0.71      1.76 o 
  -9   0  10       11.12       10.20      1.31 o 
  -8   0  10        3.10        3.83      0.95 o 
  -7   0  10       15.16       17.80      1.30 o 
  -6   0  10        2.94        2.65      0.65 o 
  -5   0  10       18.51       16.20      1.16 o 
  -4   0  10       10.74        7.08      0.66 o 
  -3   0  10      133.10      115.92      1.87 o 
  -2   0  10       36.59       39.33      1.50 o 
  -1   0  10       26.33       28.31      1.22 o 
   0   0  10       27.30       26.64      2.68 o 
   1   0  10       47.76       47.51      1.15 o 
   2   0  10        2.68        1.06      0.46 o 
   3   0  10        2.36        1.64      0.36 o 
   4   0  10       70.48       71.80      1.60 o 
   5   0  10       15.87       19.69      1.04 o 
   6   0  10        2.65        2.79      0.73 o 
   7   0  10        0.86        0.21      0.72 o 
   8   0  10        1.88        1.51      0.82 o 
   9   0  10        0.15        0.77      1.42 o 
  10   0  10        0.16        0.31      1.54 o 
 -11   1  10        2.16        4.12      2.33 o 
 -10   1  10        6.87        7.59      2.46 o 
  -9   1  10       14.29       15.54      1.50 o 
  -8   1  10        8.50        7.20      1.29 o 
  -7   1  10       27.44       23.81      1.46 o 
  -6   1  10       63.22       66.22      2.81 o 
  -5   1  10       23.24       19.53      0.93 o 
  -4   1  10       20.44       24.37      1.04 o 
  -3   1  10       18.15       17.10      0.71 o 
  -2   1  10       63.98       54.20      0.95 o 
  -1   1  10       17.01       16.77      0.66 o 
   0   1  10        8.22        6.96      0.53 o 
   1   1  10      219.67      210.23      4.32 o 
   2   1  10        7.59        4.98      0.40 o 
   3   1  10        9.50        7.48      0.53 o 
   4   1  10        6.03        5.39      0.59 o 
   5   1  10        0.06       -0.43      0.43 o 
   6   1  10        0.27        0.13      0.62 o 
   7   1  10        0.75       -0.65      0.65 o 
   8   1  10        3.57        0.96      1.65 o 
   9   1  10        0.10        1.16      0.94 o 
  10   1  10        0.32        0.22      1.46 o 
 -11   2  10        0.15       -1.52      1.69 o 
 -10   2  10        3.28        1.88      1.97 o 
  -9   2  10        5.09        5.29      1.31 o 
  -8   2  10       10.86       11.55      1.25 o 
  -7   2  10       24.77       26.48      1.38 o 
  -6   2  10       10.83       11.15      0.96 o 
  -5   2  10        3.08        0.39      0.37 o 
  -4   2  10       76.83       73.20      1.29 o 
  -3   2  10        0.58        0.85      0.37 o 
  -2   2  10       58.90       61.78      1.13 o 
  -1   2  10       13.55       13.14      0.50 o 
   0   2  10      162.24      149.11      2.10 o 
   1   2  10       13.19       15.40      0.61 o 
   2   2  10       22.93       21.08      0.80 o 
   3   2  10       42.87       48.39      1.59 o 
   4   2  10       10.75       18.04      0.91 o 
   5   2  10       11.17       13.64      1.54 o 
   6   2  10       48.68       55.10      2.09 o 
   7   2  10       30.08       39.87      1.98 o 
   8   2  10       10.12       14.84      1.47 o 
   9   2  10        0.78        3.57      1.09 o 
 -11   3  10       15.20       13.53      3.15 o 
 -10   3  10        0.36        0.51      1.71 o 
  -9   3  10        2.36        0.55      1.05 o 
  -8   3  10        0.33        0.22      0.65 o 
  -7   3  10       15.50       16.64      1.17 o 
  -6   3  10        6.13        5.87      0.80 o 
  -5   3  10       65.94       66.53      1.83 o 
  -4   3  10        9.77       10.56      0.51 o 
  -3   3  10       27.79       26.36      0.87 o 
  -2   3  10        2.25        2.18      0.48 o 
  -1   3  10      139.77      138.44      2.16 o 
   0   3  10        0.03       -0.18      0.33 o 
   1   3  10      119.70      108.24      1.99 o 
   2   3  10       30.71       20.87      0.90 o 
   3   3  10       82.56       94.43      2.03 o 
   4   3  10       43.42       48.54      1.39 o 
   5   3  10       52.54       54.98      2.09 o 
   6   3  10        9.67        7.97      1.07 o 
   7   3  10        5.30        7.56      1.18 o 
   8   3  10        0.18       -0.11      0.88 o 
   9   3  10        0.83        0.83      2.73 o 
 -11   4  10       11.70       12.39      3.10 o 
 -10   4  10        2.32        0.15      1.79 o 
  -9   4  10        0.47        0.31      1.03 o 
  -8   4  10        1.17        0.94      0.71 o 
  -7   4  10       13.88       15.92      1.85 o 
  -6   4  10        2.51        2.74      0.69 o 
  -5   4  10       39.55       40.12      1.48 o 
  -4   4  10        1.99        2.15      0.43 o 
  -3   4  10       85.59       77.00      1.40 o 
  -2   4  10       39.26       36.16      0.91 o 
  -1   4  10       26.27       29.41      1.02 o 
   0   4  10      105.30      112.94      2.26 o 
   1   4  10       15.19       17.08      0.88 o 
   2   4  10        9.02        5.83      0.67 o 
   3   4  10        5.85        4.91      0.71 o 
   4   4  10      111.30      107.87      2.88 o 
   5   4  10        0.34        0.11      0.59 o 
   6   4  10        0.00        0.22      0.78 o 
   7   4  10        0.51       -0.21      1.24 o 
   8   4  10        0.02       -0.22      0.91 o 
   9   4  10        3.53        5.90      2.29 o 
 -10   5  10        0.60       -1.14      1.55 o 
  -9   5  10        0.23        1.51      1.40 o 
  -8   5  10        3.04        3.24      0.87 o 
  -7   5  10        0.06        0.34      0.71 o 
  -6   5  10        1.77        1.66      0.68 o 
  -5   5  10       13.48       15.84      1.03 o 
  -4   5  10        0.07        0.87      0.49 o 
  -3   5  10        2.25        1.60      0.39 o 
  -2   5  10       39.27       37.19      0.95 o 
  -1   5  10       40.53       35.29      1.01 o 
   0   5  10        3.90        2.30      0.44 o 
   1   5  10        0.18       -0.40      0.40 o 
   2   5  10        1.48        1.06      0.53 o 
   3   5  10       72.00       79.67      2.48 o 
   4   5  10        3.08        2.64      0.86 o 
   5   5  10        4.85        5.74      1.31 o 
   6   5  10        0.29        0.30      1.63 o 
   7   5  10        0.30        0.93      1.29 o 
   8   5  10        3.13        4.25      1.43 o 
 -10   6  10        0.22        0.07      1.73 o 
  -9   6  10        6.24        2.77      1.45 o 
  -8   6  10        1.35        0.42      0.75 o 
  -7   6  10        4.39        4.17      1.75 o 
  -6   6  10        0.56        0.05      0.65 o 
  -5   6  10        1.44        1.02      0.65 o 
  -4   6  10        0.41       -0.28      0.49 o 
  -3   6  10       19.27       20.96      1.16 o 
  -2   6  10        0.28        0.43      0.55 o 
  -1   6  10        0.60       -0.54      0.54 o 
   0   6  10       55.65       51.91      1.95 o 
   1   6  10       17.34       19.79      1.39 o 
   2   6  10       32.54       25.41      1.49 o 
   3   6  10        6.15        6.34      1.03 o 
   4   6  10        0.14        1.48      1.11 o 
   5   6  10       31.98       30.15      2.26 o 
   6   6  10        0.82        0.72      1.21 o 
   7   6  10        6.90        5.25      2.20 o 
 -10   7  10        1.31        1.14      2.13 o 
  -9   7  10        3.05        5.99      2.27 o 
  -8   7  10        0.67        2.26      1.79 o 
  -7   7  10        0.61        0.34      0.82 o 
  -6   7  10        0.14        1.55      0.87 o 
  -5   7  10        0.10       -0.09      0.92 o 
  -4   7  10        3.98        5.25      1.00 o 
  -3   7  10        0.05        0.31      0.60 o 
  -2   7  10        2.16        1.16      0.74 o 
  -1   7  10        0.90        2.45      0.81 o 
   0   7  10        0.72        1.15      0.74 o 
   1   7  10       11.55       13.06      1.23 o 
   2   7  10       10.35       11.81      1.86 o 
   3   7  10       13.81       13.16      1.64 o 
   4   7  10       13.75       13.85      1.79 o 
   5   7  10       18.46       20.96      2.13 o 
   6   7  10        3.00        3.25      2.10 o 
   7   7  10        2.46        1.56      1.95 o 
  -9   8  10        0.57       -1.59      1.59 o 
  -8   8  10        0.17       -0.58      1.65 o 
  -7   8  10        3.00        2.99      1.27 o 
  -6   8  10        0.04       -0.05      0.85 o 
  -5   8  10        1.79        0.84      0.88 o 
  -4   8  10        4.92        4.27      1.26 o 
  -3   8  10        2.10        2.61      1.14 o 
  -2   8  10        6.15        4.57      1.26 o 
  -1   8  10        0.14        2.30      1.38 o 
   0   8  10        4.21        1.19      1.92 o 
   1   8  10        1.47        2.41      1.07 o 
   2   8  10        4.86        2.09      1.21 o 
   3   8  10        5.61        5.34      1.46 o 
   4   8  10        0.01        0.36      1.19 o 
   5   8  10        0.07       -1.44      1.44 o 
   6   8  10       10.85        9.82      2.77 o 
  -8   9  10        3.55        7.46      2.57 o 
  -7   9  10        7.12        6.27      2.46 o 
  -6   9  10       31.31       31.16      3.76 o 
  -5   9  10        0.11        0.57      1.53 o 
  -4   9  10       23.54       25.82      3.08 o 
  -3   9  10       19.80       21.00      2.06 o 
  -2   9  10        2.07        1.97      1.21 o 
  -1   9  10        6.79        9.11      1.59 o 
   0   9  10        0.00        0.15      1.06 o 
   1   9  10        4.47        6.27      1.50 o 
   2   9  10        3.78        2.12      1.29 o 
   3   9  10        3.13        1.73      1.81 o 
   4   9  10        0.21        0.36      1.63 o 
   5   9  10        5.93        6.63      2.38 o 
  -7  10  10        0.28       -1.57      1.57 o 
  -6  10  10        4.42        1.97      2.16 o 
  -5  10  10        0.27        0.48      1.78 o 
  -4  10  10        0.06       -1.38      1.38 o 
  -3  10  10        2.68        5.55      2.11 o 
  -2  10  10        0.64       -0.44      1.65 o 
  -1  10  10        1.84        3.92      2.11 o 
   0  10  10        0.22       -0.83      1.50 o 
   1  10  10        0.09       -1.31      1.31 o 
   2  10  10        0.13        3.79      1.98 o 
   3  10  10        2.60        2.13      1.98 o 
  -5  11  10        0.02        0.17      2.00 o 
  -4  11  10        0.25       -0.20      1.84 o 
  -3  11  10        0.02       -0.15      1.71 o 
  -2  11  10        6.59        7.58      2.40 o 
  -1  11  10        1.61        3.28      2.17 o 
   0  11  10        0.29       -1.46      1.46 o 
   1  11  10        0.39        2.83      2.01 o 
  -1 -12  11        4.33        7.04      2.43 o 
   0 -12  11        0.19        1.57      1.50 o 
   1 -12  11       10.91       11.49      1.52 o 
   2 -12  11        0.28       -0.09      1.03 o 
   3 -12  11        3.32        5.18      1.55 o 
   4 -12  11        1.37        2.46      1.79 o 
  -4 -11  11        3.97       -1.95      1.95 o 
  -3 -11  11        2.41        4.40      2.00 o 
  -2 -11  11        7.89        8.04      1.41 o 
  -1 -11  11        0.01        0.27      0.91 o 
   0 -11  11        4.60        1.34      2.02 o 
   1 -11  11        0.55        1.62      0.82 o 
   2 -11  11        8.18       11.13      1.23 o 
   3 -11  11        1.55        1.35      0.91 o 
   4 -11  11        2.67        0.58      1.57 o 
   5 -11  11       12.81       12.46      1.75 o 
   6 -11  11        3.82        3.80      1.62 o 
  -5 -10  11        0.87        0.23      1.36 o 
  -4 -10  11        1.20        2.01      1.17 o 
  -3 -10  11        6.13        8.79      1.00 o 
  -2 -10  11        6.70        9.35      1.78 o 
  -1 -10  11        0.93       -0.25      0.95 o 
   0 -10  11        0.97        0.51      1.20 o 
   1 -10  11        0.15       -0.26      0.62 o 
   2 -10  11        0.54       -0.17      0.76 o 
   3 -10  11        6.73        7.43      1.04 o 
   4 -10  11        0.01        0.69      0.79 o 
   5 -10  11        9.08        7.70      1.06 o 
   6 -10  11       14.91       14.97      1.38 o 
   7 -10  11        8.35       14.71      2.00 o 
  -6  -9  11        0.54       -1.17      1.17 o 
  -5  -9  11        1.33        0.95      0.89 o 
  -4  -9  11        0.65        0.17      0.66 o 
  -3  -9  11       14.91       17.52      1.14 o 
  -2  -9  11        9.32       10.90      1.13 o 
  -1  -9  11       16.47       16.20      1.86 o 
   0  -9  11        0.04        0.90      0.68 o 
   1  -9  11        0.03        0.41      0.59 o 
   2  -9  11        3.28        3.99      0.79 o 
   3  -9  11        3.40        2.69      0.74 o 
   4  -9  11       46.35       54.16      1.95 o 
   5  -9  11        0.12        0.01      0.65 o 
   6  -9  11        6.29        9.12      1.12 o 
   7  -9  11        5.05        5.66      1.08 o 
   8  -9  11        0.01       -0.38      0.99 o 
  -7  -8  11        8.75       12.32      2.04 o 
  -6  -8  11        0.04        2.38      1.09 o 
  -5  -8  11        9.99        9.40      1.07 o 
  -4  -8  11        0.22        0.29      0.65 o 
  -3  -8  11        0.57       -0.48      0.54 o 
  -2  -8  11        0.00       -0.07      0.64 o 
  -1  -8  11       14.21       17.85      1.16 o 
   0  -8  11       56.74       62.78      1.93 o 
   1  -8  11       68.47       68.28      1.79 o 
   2  -8  11        2.08        1.37      0.58 o 
   3  -8  11        3.77        3.20      0.71 o 
   4  -8  11        0.01        0.22      0.60 o 
   5  -8  11        4.07        3.64      0.73 o 
   6  -8  11       11.89       16.53      1.24 o 
   7  -8  11        0.29       -0.15      0.74 o 
   8  -8  11        0.61        2.24      0.78 o 
  -8  -7  11        4.62        3.57      1.60 o 
  -7  -7  11        0.11       -0.26      0.96 o 
  -6  -7  11        4.82        5.35      0.96 o 
  -5  -7  11       26.42       28.73      1.49 o 
  -4  -7  11       12.79       13.32      1.01 o 
  -3  -7  11        1.96        1.33      0.53 o 
  -2  -7  11        9.25        8.69      1.25 o 
  -1  -7  11        5.11        4.59      0.74 o 
   0  -7  11        1.47        0.44      0.43 o 
   1  -7  11       31.90       28.29      0.98 o 
   2  -7  11        6.61        4.51      0.55 o 
   3  -7  11       14.88       12.33      0.89 o 
   4  -7  11       33.64       38.13      1.32 o 
   5  -7  11        0.00       -0.21      0.58 o 
   6  -7  11       16.34       13.70      1.08 o 
   7  -7  11       10.35       15.14      1.08 o 
   8  -7  11       10.15        8.14      1.10 o 
   9  -7  11        9.88       13.45      2.93 o 
  -9  -6  11        9.72       20.26      3.51 o 
  -8  -6  11        0.32        0.01      1.22 o 
  -7  -6  11        0.13       -0.34      0.72 o 
  -6  -6  11        2.02        3.26      0.82 o 
  -5  -6  11        5.88        5.05      0.88 o 
  -4  -6  11       34.08       33.33      1.33 o 
  -3  -6  11        4.12        6.95      0.96 o 
  -2  -6  11       12.78       12.86      0.80 o 
  -1  -6  11        3.85        1.81      0.49 o 
   0  -6  11       28.71       27.20      1.06 o 
   1  -6  11        5.50        6.66      0.53 o 
   2  -6  11       18.79       21.12      0.80 o 
   3  -6  11        1.79        1.47      0.47 o 
   4  -6  11        3.63        6.88      0.65 o 
   5  -6  11        2.67        2.35      0.69 o 
   6  -6  11        0.34        0.20      0.59 o 
   7  -6  11       13.12       16.47      1.05 o 
   8  -6  11       39.44       58.27      3.07 o 
   9  -6  11        0.71        0.76      0.82 o 
  -9  -5  11        6.32        2.03      2.10 o 
  -8  -5  11        2.09        0.70      1.85 o 
  -7  -5  11        1.77        1.95      0.82 o 
  -6  -5  11       10.50        9.62      1.00 o 
  -5  -5  11       17.23       16.66      1.06 o 
  -4  -5  11       24.17       24.17      1.02 o 
  -3  -5  11       62.78       57.54      1.68 o 
  -2  -5  11       24.16       20.01      0.96 o 
  -1  -5  11        0.46        0.35      0.38 o 
   0  -5  11        6.62        8.25      0.54 o 
   1  -5  11        1.51        1.29      0.35 o 
   2  -5  11        1.30        1.46      0.38 o 
   3  -5  11       20.44       30.39      1.45 o 
   4  -5  11        1.46        0.71      0.44 o 
   5  -5  11        3.25        3.35      0.84 o 
   6  -5  11       21.93       15.86      0.90 o 
   7  -5  11       36.20       27.86      1.38 o 
   8  -5  11        1.12        1.27      0.80 o 
   9  -5  11        9.36       12.53      1.27 o 
 -10  -4  11        1.76        2.65      2.03 o 
  -9  -4  11        0.00        1.34      1.87 o 
  -8  -4  11        0.29        1.05      0.91 o 
  -7  -4  11        6.74        7.62      0.99 o 
  -6  -4  11       20.60       20.96      1.22 o 
  -5  -4  11       63.49       66.91      1.83 o 
  -4  -4  11       26.80       24.63      1.85 o 
  -3  -4  11        5.68        6.08      0.66 o 
  -2  -4  11       24.39       22.99      0.94 o 
  -1  -4  11        0.38        0.56      0.32 o 
   0  -4  11        0.25        0.44      0.26 o 
   1  -4  11        1.24        1.71      0.30 o 
   2  -4  11       33.46       19.38      0.65 o 
   3  -4  11       63.48       74.48      1.41 o 
   4  -4  11        3.85        2.58      0.46 o 
   5  -4  11        2.91        3.73      0.55 o 
   6  -4  11        0.28       -0.40      0.50 o 
   7  -4  11       12.07        8.57      0.93 o 
   8  -4  11        0.15       -0.05      0.71 o 
   9  -4  11        3.20        3.10      0.94 o 
 -10  -3  11        0.11        0.87      1.82 o 
  -9  -3  11        0.02       -0.32      1.21 o 
  -8  -3  11       14.68       15.08      1.70 o 
  -7  -3  11       10.66        9.83      1.26 o 
  -6  -3  11       30.97       30.62      1.70 o 
  -5  -3  11       24.57       23.42      1.04 o 
  -4  -3  11        1.42        0.32      0.48 o 
  -3  -3  11        0.63        0.57      0.45 o 
  -2  -3  11        6.81        6.10      0.50 o 
  -1  -3  11       10.21        9.98      1.48 o 
   0  -3  11        1.29        1.93      0.33 o 
   1  -3  11      119.92       98.13      1.70 o 
   2  -3  11      375.78      349.16      5.98 o 
   3  -3  11        2.47        2.95      0.38 o 
   4  -3  11       24.82       22.17      0.99 o 
   5  -3  11        5.53        5.10      0.50 o 
   6  -3  11       16.26       17.91      1.02 o 
   7  -3  11       13.13       13.35      1.02 o 
   8  -3  11        4.86        3.85      0.83 o 
   9  -3  11        1.86        1.39      0.83 o 
  10  -3  11        1.19        0.51      1.58 o 
 -10  -2  11        4.73        2.67      2.07 o 
  -9  -2  11        1.26        2.83      0.99 o 
  -8  -2  11       12.11       13.31      1.33 o 
  -7  -2  11        1.13        0.56      0.66 o 
  -6  -2  11        2.33        1.78      0.60 o 
  -5  -2  11       23.93       23.45      1.32 o 
  -4  -2  11        9.51        5.80      0.66 o 
  -3  -2  11        7.78       10.92      0.75 o 
  -2  -2  11        4.11        4.65      0.37 o 
  -1  -2  11        3.56        3.40      0.81 o 
   0  -2  11       15.66       14.37      2.23 o 
   1  -2  11       92.38       79.43      4.71 o 
   2  -2  11        2.24        2.00      0.40 o 
   3  -2  11        1.36        1.11      0.30 o 
   4  -2  11       21.89       17.06      0.62 o 
   5  -2  11        6.76        6.15      0.63 o 
   6  -2  11        0.83       -0.54      0.54 o 
   7  -2  11        8.46        9.27      0.90 o 
   8  -2  11        0.00        0.28      0.66 o 
   9  -2  11       13.63       12.67      1.25 o 
  10  -2  11        0.88       -0.62      1.90 o 
 -10  -1  11        0.10        0.89      1.91 o 
  -9  -1  11        4.27        4.35      1.11 o 
  -8  -1  11        1.46        0.18      1.26 o 
  -7  -1  11        0.02       -0.56      0.56 o 
  -6  -1  11        0.41        0.58      0.55 o 
  -5  -1  11        0.28       -0.62      0.62 o 
  -4  -1  11       18.84       17.65      1.05 o 
  -3  -1  11       22.31       15.09      0.73 o 
  -2  -1  11       21.88       19.25      0.93 o 
  -1  -1  11        0.04       -0.96      1.05 o 
   0  -1  11        7.03        3.24      1.53 o 
   1  -1  11        5.86        7.75      1.98 o 
   2  -1  11        5.30        8.15      0.72 o 
   3  -1  11       55.83       60.55      1.21 o 
   4  -1  11        6.63        7.66      0.58 o 
   5  -1  11        4.63        3.82      0.59 o 
   6  -1  11        8.58        5.85      1.04 o 
   7  -1  11        0.41        0.16      0.66 o 
   8  -1  11        2.45        2.16      1.07 o 
   9  -1  11       13.78       13.52      1.53 o 
 -10   0  11        0.25        1.91      1.73 o 
  -9   0  11       13.85       12.30      2.03 o 
  -8   0  11        6.23        4.39      0.88 o 
  -7   0  11        0.71        0.15      0.62 o 
  -6   0  11        1.49        0.90      0.56 o 
  -5   0  11       82.47       76.80      1.98 o 
  -4   0  11        3.06        0.66      0.48 o 
  -3   0  11       13.34        9.65      0.79 o 
  -2   0  11        2.80        3.82      0.33 o 
  -1   0  11        3.55        4.18      0.45 o 
   0   0  11       57.88       62.51      4.08 o 
   1   0  11        6.64        5.19      0.56 o 
   2   0  11       70.88       73.16      1.95 o 
   3   0  11       32.95       32.43      0.99 o 
   4   0  11       34.57       34.31      1.11 o 
   5   0  11        5.54        5.00      0.62 o 
   6   0  11        6.00        4.82      0.80 o 
   7   0  11        2.27        0.30      0.74 o 
   8   0  11        9.21        8.09      1.15 o 
   9   0  11        0.13        0.93      0.99 o 
 -10   1  11        6.69        5.60      2.27 o 
  -9   1  11        3.16        1.86      0.93 o 
  -8   1  11        7.11        5.99      0.95 o 
  -7   1  11       40.33       40.53      1.64 o 
  -6   1  11       76.07       81.01      2.11 o 
  -5   1  11       63.45       61.44      1.76 o 
  -4   1  11        0.36       -0.10      0.48 o 
  -3   1  11        2.65        1.97      0.46 o 
  -2   1  11       68.13       67.67      1.25 o 
  -1   1  11        1.05        0.94      0.33 o 
   0   1  11       47.50       48.89      1.64 o 
   1   1  11        4.01        2.85      0.48 o 
   2   1  11       25.25       23.15      0.73 o 
   3   1  11       20.24       17.37      0.77 o 
   4   1  11       31.82       29.55      1.08 o 
   5   1  11        9.14        9.37      0.92 o 
   6   1  11       38.52       38.04      1.71 o 
   7   1  11        1.38        2.59      0.87 o 
   8   1  11        5.29        5.77      1.15 o 
   9   1  11        0.04        0.19      1.02 o 
 -10   2  11        0.35       -1.52      1.54 o 
  -9   2  11        3.10        3.21      0.89 o 
  -8   2  11        1.81        2.12      0.96 o 
  -7   2  11        4.32        2.10      0.81 o 
  -6   2  11        0.33       -0.82      0.83 o 
  -5   2  11       22.63       22.39      0.76 o 
  -4   2  11        0.42        0.54      0.62 o 
  -3   2  11        0.01        0.77      0.45 o 
  -2   2  11       42.85       41.49      1.02 o 
  -1   2  11       86.85       81.87      1.18 o 
   0   2  11       23.34       25.89      0.76 o 
   1   2  11      199.11      202.48      3.18 o 
   2   2  11       46.98       49.02      1.37 o 
   3   2  11        0.09        0.06      0.38 o 
   4   2  11        6.66       10.32      0.78 o 
   5   2  11       38.71       39.58      1.69 o 
   6   2  11        3.12        3.51      1.22 o 
   7   2  11        0.07        0.94      1.05 o 
   8   2  11        2.94        3.59      1.09 o 
   9   2  11        0.39        1.69      1.33 o 
 -10   3  11       19.72       20.75      2.45 o 
  -9   3  11        2.10        3.50      0.90 o 
  -8   3  11       11.03        9.98      1.14 o 
  -7   3  11        0.62        1.21      0.69 o 
  -6   3  11       18.97       20.52      1.15 o 
  -5   3  11        0.03       -0.19      0.40 o 
  -4   3  11       27.50       26.88      1.04 o 
  -3   3  11       64.11       68.19      1.53 o 
  -2   3  11       41.88       42.60      1.20 o 
  -1   3  11       22.47       20.15      1.26 o 
   0   3  11       50.95       47.05      1.14 o 
   1   3  11        6.27        6.66      0.58 o 
   2   3  11       41.81       41.54      1.27 o 
   3   3  11        4.58        2.13      0.57 o 
   4   3  11        0.50        1.63      0.59 o 
   5   3  11        7.20        6.93      0.85 o 
   6   3  11        5.34        4.76      1.11 o 
   7   3  11       12.68       10.64      1.35 o 
   8   3  11        0.45        0.08      0.89 o 
 -10   4  11        0.00        2.10      1.44 o 
  -9   4  11        0.94        1.31      1.05 o 
  -8   4  11        1.29        2.05      0.80 o 
  -7   4  11        0.04        1.22      0.68 o 
  -6   4  11       13.93       13.15      1.03 o 
  -5   4  11       11.98       10.05      0.85 o 
  -4   4  11       45.43       45.35      1.34 o 
  -3   4  11        4.29        4.07      0.58 o 
  -2   4  11       36.16       33.30      1.10 o 
  -1   4  11       10.06        9.28      0.66 o 
   0   4  11        0.01       -0.45      0.45 o 
   1   4  11        5.34        3.53      0.58 o 
   2   4  11        9.94        6.78      0.70 o 
   3   4  11        0.67       -0.05      0.60 o 
   4   4  11        4.60        3.10      0.81 o 
   5   4  11        0.05       -0.89      0.89 o 
   6   4  11        1.40        1.37      1.23 o 
   7   4  11        0.00       -0.96      1.04 o 
   8   4  11        3.97        2.52      1.39 o 
 -10   5  11        0.21        0.75      1.41 o 
  -9   5  11        6.41        9.62      1.81 o 
  -8   5  11        4.55        4.71      0.93 o 
  -7   5  11        0.48        1.42      0.77 o 
  -6   5  11        0.46        0.77      0.78 o 
  -5   5  11       29.01       26.18      1.14 o 
  -4   5  11       16.17       13.61      0.83 o 
  -3   5  11       18.49       20.39      0.77 o 
  -2   5  11       29.44       27.12      1.01 o 
  -1   5  11        0.85        1.60      0.51 o 
   0   5  11       11.31        9.13      0.85 o 
   1   5  11       57.19       46.76      1.78 o 
   2   5  11        1.17        2.69      0.77 o 
   3   5  11       27.06       24.67      1.45 o 
   4   5  11        1.16        2.20      0.81 o 
   5   5  11        7.18        3.02      1.18 o 
   6   5  11        6.61        4.37      1.63 o 
   7   5  11        0.95        2.07      1.32 o 
  -9   6  11        1.92        2.07      1.44 o 
  -8   6  11        0.26        0.55      1.04 o 
  -7   6  11       19.84       21.89      1.43 o 
  -6   6  11        9.01        9.08      1.01 o 
  -5   6  11       12.02        8.69      0.92 o 
  -4   6  11        0.74        1.17      0.53 o 
  -3   6  11        1.94        4.60      0.63 o 
  -2   6  11        0.31       -0.31      0.44 o 
  -1   6  11        4.31        4.98      0.86 o 
   0   6  11        0.09       -0.07      0.64 o 
   1   6  11        2.00        0.85      0.85 o 
   2   6  11        2.90        3.62      0.89 o 
   3   6  11        2.62        1.46      0.82 o 
   4   6  11        0.29        1.17      1.06 o 
   5   6  11        8.87       12.60      1.74 o 
   6   6  11        1.32        1.07      1.24 o 
   7   6  11        0.43       -0.70      1.84 o 
  -9   7  11        0.41        0.83      1.75 o 
  -8   7  11        0.74       -1.50      1.50 o 
  -7   7  11        0.78        2.40      1.12 o 
  -6   7  11        0.18       -0.49      0.87 o 
  -5   7  11        2.40        2.95      0.90 o 
  -4   7  11        0.14        0.38      0.62 o 
  -3   7  11        1.56        1.44      0.59 o 
  -2   7  11        0.85        1.25      0.81 o 
  -1   7  11       18.99       20.14      1.61 o 
   0   7  11        1.23        0.78      0.75 o 
   1   7  11        2.23        2.08      0.87 o 
   2   7  11        0.00        0.93      1.02 o 
   3   7  11        0.29        1.50      1.09 o 
   4   7  11        0.92        4.24      1.57 o 
   5   7  11        3.24        2.91      1.35 o 
   6   7  11        3.65        4.23      2.10 o 
  -8   8  11        2.76        5.39      2.24 o 
  -7   8  11        5.31        5.28      2.17 o 
  -6   8  11       18.07       17.23      2.10 o 
  -5   8  11       11.26       14.39      1.56 o 
  -4   8  11        4.98        5.92      1.11 o 
  -3   8  11        9.18        9.93      1.58 o 
  -2   8  11        3.86        4.30      1.52 o 
  -1   8  11        3.41        3.50      1.20 o 
   0   8  11        0.11       -0.75      0.95 o 
   1   8  11        1.64        0.50      1.07 o 
   2   8  11        1.93        3.78      1.34 o 
   3   8  11        4.17        6.80      1.53 o 
   4   8  11        0.03        1.35      1.38 o 
   5   8  11        0.02       -1.56      1.56 o 
  -7   9  11        1.54        2.51      1.88 o 
  -6   9  11       16.65       18.09      3.18 o 
  -5   9  11       17.68       22.37      5.65 o 
  -4   9  11        0.50       -0.54      1.16 o 
  -3   9  11        2.19        1.24      1.29 o 
  -2   9  11        0.06       -0.47      1.05 o 
  -1   9  11        0.39       -0.83      1.12 o 
   0   9  11        0.33        0.01      1.69 o 
   1   9  11        0.11        0.37      1.14 o 
   2   9  11        1.22        1.27      2.90 o 
   3   9  11        0.25       -1.54      1.54 o 
  -6  10  11        0.06        3.96      2.14 o 
  -5  10  11        0.32        0.04      1.87 o 
  -4  10  11        0.91        1.24      1.91 o 
  -3  10  11        1.89        1.78      1.85 o 
  -2  10  11        0.30        1.05      1.82 o 
  -1  10  11        8.65       12.55      2.74 o 
   0  10  11       13.34       18.69      3.15 o 
   1  10  11        0.01        1.87      1.97 o 
   2  10  11        0.56        0.50      1.84 o 
  -3  11  11        0.10        1.09      2.03 o 
  -2  11  11        4.80        5.64      2.30 o 
   0 -12  12        5.00        6.47      2.42 o 
   1 -12  12        0.68       -0.04      1.27 o 
   2 -12  12        0.65        0.82      1.33 o 
  -3 -11  12        7.62       14.18      2.05 o 
  -2 -11  12        3.08        1.60      1.87 o 
  -1 -11  12        2.89        3.40      1.08 o 
   0 -11  12        3.66        4.51      1.09 o 
   1 -11  12        7.33        8.14      1.32 o 
   2 -11  12        2.79        3.16      1.01 o 
   3 -11  12       13.52       16.00      1.42 o 
   4 -11  12        0.07        0.76      1.03 o 
   5 -11  12        1.96        2.78      1.40 o 
  -4 -10  12        6.87        6.60      1.96 o 
  -3 -10  12        9.69       10.85      1.97 o 
  -2 -10  12       16.30       15.24      1.35 o 
  -1 -10  12        1.64        1.63      0.79 o 
   0 -10  12        1.10        0.63      0.71 o 
   1 -10  12        5.69        7.17      0.90 o 
   2 -10  12        0.88        2.44      0.80 o 
   3 -10  12        1.98        3.20      1.16 o 
   4 -10  12        7.22        7.15      1.03 o 
   5 -10  12       22.90       30.25      1.49 o 
   6 -10  12        8.76        9.90      1.43 o 
  -6  -9  12        1.14        3.98      2.11 o 
  -5  -9  12        2.83        3.54      1.02 o 
  -4  -9  12        3.65        5.25      1.11 o 
  -3  -9  12        5.43        8.33      1.15 o 
  -2  -9  12        0.79        0.36      0.80 o 
  -1  -9  12        0.45        0.98      0.95 o 
   0  -9  12        0.56        0.20      0.68 o 
   1  -9  12        1.02        1.80      0.64 o 
   2  -9  12        4.26        5.62      0.85 o 
   3  -9  12        4.24        5.09      0.86 o 
   4  -9  12        1.02        0.95      0.72 o 
   5  -9  12       12.40       14.16      1.22 o 
   6  -9  12       16.76       21.61      1.54 o 
   7  -9  12        6.39        5.15      1.68 o 
  -7  -8  12        3.46        4.43      2.22 o 
  -6  -8  12        0.68       -0.11      1.06 o 
  -5  -8  12        4.97        5.15      1.05 o 
  -4  -8  12       47.37       52.71      1.67 o 
  -3  -8  12       14.02       15.51      1.25 o 
  -2  -8  12       34.02       32.07      1.54 o 
  -1  -8  12       21.92       22.02      1.27 o 
   0  -8  12        5.42        2.52      1.30 o 
   1  -8  12        8.36        7.17      0.76 o 
   2  -8  12        7.77        9.28      1.13 o 
   3  -8  12        7.98        8.95      0.89 o 
   4  -8  12       12.03       14.02      0.96 o 
   5  -8  12       10.82       10.51      1.01 o 
   6  -8  12        3.56        4.35      0.91 o 
   7  -8  12        0.67       -0.03      0.70 o 
   8  -8  12        0.01        0.01      0.89 o 
  -7  -7  12        1.86        2.32      1.63 o 
  -6  -7  12        0.21        0.40      0.85 o 
  -5  -7  12        7.26        8.30      1.30 o 
  -4  -7  12        0.42        1.72      0.90 o 
  -3  -7  12        4.55        5.57      0.91 o 
  -2  -7  12       10.65       13.26      1.03 o 
  -1  -7  12       19.42       17.41      1.79 o 
   0  -7  12       60.22       55.75      1.50 o 
   1  -7  12        0.62       -0.07      0.43 o 
   2  -7  12        3.11        3.47      0.55 o 
   3  -7  12        4.02        3.11      0.69 o 
   4  -7  12       10.22        8.52      0.75 o 
   5  -7  12       16.81       20.59      1.18 o 
   6  -7  12        6.26        6.35      0.90 o 
   7  -7  12        2.07        1.24      0.71 o 
   8  -7  12        1.26        1.93      0.87 o 
  -8  -6  12        4.63        2.30      1.43 o 
  -7  -6  12        0.22        0.88      1.40 o 
  -6  -6  12        0.19        0.52      0.68 o 
  -5  -6  12        1.84        1.52      0.58 o 
  -4  -6  12        6.18        7.73      1.10 o 
  -3  -6  12        5.69        5.08      0.94 o 
  -2  -6  12        0.07       -0.20      0.45 o 
  -1  -6  12        0.01        0.68      0.51 o 
   0  -6  12       23.35       23.72      0.95 o 
   1  -6  12        1.33        1.47      0.43 o 
   2  -6  12       41.29       46.65      1.15 o 
   3  -6  12       14.54       12.49      0.69 o 
   4  -6  12        2.86        2.79      0.62 o 
   5  -6  12        5.42        3.88      0.99 o 
   6  -6  12       69.01       65.32      1.99 o 
   7  -6  12        8.04        4.28      0.76 o 
   8  -6  12       24.89       25.09      1.51 o 
  -8  -5  12        0.09       -0.96      0.96 o 
  -7  -5  12        1.73        1.45      1.16 o 
  -6  -5  12        9.94       10.17      1.32 o 
  -5  -5  12        7.30        6.76      1.07 o 
  -4  -5  12       32.56       30.72      1.68 o 
  -3  -5  12        2.12        4.16      0.67 o 
  -2  -5  12       22.89       25.82      1.25 o 
  -1  -5  12       54.84       60.05      1.37 o 
   0  -5  12       16.76       17.33      0.88 o 
   1  -5  12       13.88       10.39      0.53 o 
   2  -5  12       22.24       31.31      0.90 o 
   3  -5  12        7.94        6.85      0.56 o 
   4  -5  12       28.31       37.12      1.13 o 
   5  -5  12       26.26       23.40      1.11 o 
   6  -5  12        5.26        5.79      0.71 o 
   7  -5  12       13.91       14.95      1.12 o 
   8  -5  12       10.28       13.45      1.18 o 
   9  -5  12        2.01        2.29      1.77 o 
  -9  -4  12        0.91       -1.12      3.29 o 
  -8  -4  12        2.04        0.56      1.16 o 
  -7  -4  12       10.04       11.32      1.07 o 
  -6  -4  12        3.85        6.47      0.76 o 
  -5  -4  12       21.12       19.95      1.46 o 
  -4  -4  12        6.69        6.05      0.81 o 
  -3  -4  12       17.87       17.27      0.93 o 
  -2  -4  12       29.83       31.12      1.11 o 
  -1  -4  12       50.99       52.93      1.14 o 
   0  -4  12        1.76        3.67      0.44 o 
   1  -4  12        2.80        1.81      0.42 o 
   2  -4  12       93.10       83.93      1.33 o 
   3  -4  12       35.47       30.62      1.01 o 
   4  -4  12        1.54        1.86      0.44 o 
   5  -4  12       22.17       21.53      0.92 o 
   6  -4  12       29.00       27.17      1.22 o 
   7  -4  12       27.92       35.29      1.53 o 
   8  -4  12        9.90        8.61      1.05 o 
   9  -4  12        9.45        8.77      1.32 o 
  -9  -3  12        0.54        0.34      1.03 o 
  -8  -3  12        6.80        6.06      0.97 o 
  -7  -3  12       10.25       11.83      1.04 o 
  -6  -3  12        0.36       -0.24      0.46 o 
  -5  -3  12        6.12        3.67      0.85 o 
  -4  -3  12        8.50        9.27      1.02 o 
  -3  -3  12        9.61       10.78      1.02 o 
  -2  -3  12        5.75        5.53      0.52 o 
  -1  -3  12        4.03        3.45      1.02 o 
   0  -3  12        1.00        0.96      1.40 o 
   1  -3  12       15.48       13.55      2.46 o 
   2  -3  12        0.49        0.45      0.41 o 
   3  -3  12        0.43        0.77      0.32 o 
   4  -3  12       12.47       12.68      0.63 o 
   5  -3  12        0.01        0.01      0.37 o 
   6  -3  12        0.02        0.15      0.52 o 
   7  -3  12       12.69       10.51      0.97 o 
   8  -3  12        1.40        1.33      0.81 o 
   9  -3  12        7.54        7.48      1.11 o 
 -10  -2  12        0.54       -0.55      1.71 o 
  -9  -2  12        2.68        0.76      1.41 o 
  -8  -2  12        0.04        1.20      0.73 o 
  -7  -2  12        1.67        1.81      0.93 o 
  -6  -2  12        3.05        3.33      1.12 o 
  -5  -2  12       14.71       14.63      1.41 o 
  -4  -2  12        0.47        0.35      0.48 o 
  -3  -2  12        7.40        3.71      0.52 o 
  -2  -2  12        8.33       12.01      0.58 o 
  -1  -2  12        0.00       -0.52      1.24 o 
   0  -2  12        2.88        3.99      1.76 o 
   1  -2  12      160.74      163.11      7.46 o 
   2  -2  12       13.14       14.02      1.09 o 
   3  -2  12        1.79        2.51      0.33 o 
   4  -2  12       25.43       28.26      0.79 o 
   5  -2  12       38.17       40.11      1.16 o 
   6  -2  12        0.50       -0.44      0.48 o 
   7  -2  12        0.61        1.32      0.65 o 
   8  -2  12       23.78       36.93      2.26 o 
   9  -2  12        0.69       -0.21      0.95 o 
 -10  -1  12        2.43        0.23      1.46 o 
  -9  -1  12        1.17        2.60      1.17 o 
  -8  -1  12        0.02        0.43      0.68 o 
  -7  -1  12        0.72       -0.38      0.57 o 
  -6  -1  12        2.02        2.87      0.90 o 
  -5  -1  12       34.37       31.37      1.42 o 
  -4  -1  12        4.48        4.20      0.63 o 
  -3  -1  12        3.25        3.72      0.52 o 
  -2  -1  12       43.04       42.41      1.11 o 
  -1  -1  12       20.79       20.89      2.73 o 
   0  -1  12        9.18       11.79      2.26 o 
   1  -1  12        6.14        7.36      2.04 o 
   3  -1  12       11.33       10.22      0.46 o 
   4  -1  12        0.00        0.07      0.40 o 
   5  -1  12       10.19       14.67      0.86 o 
   6  -1  12        0.03       -0.52      0.59 o 
   7  -1  12       16.00       19.41      1.37 o 
   8  -1  12        7.48        2.32      1.20 o 
   9  -1  12        8.32        4.75      1.39 o 
 -10   0  12        3.82        3.21      1.60 o 
  -9   0  12        0.65        0.82      1.05 o 
  -8   0  12        5.03        4.39      0.87 o 
  -7   0  12        3.35        4.79      0.77 o 
  -6   0  12        6.49        8.05      1.15 o 
  -5   0  12       70.45       72.45      1.95 o 
  -4   0  12       59.67       60.45      1.62 o 
  -3   0  12        3.61        4.18      0.72 o 
  -2   0  12       27.45       23.07      0.67 o 
  -1   0  12        3.78        3.12      1.54 o 
   0   0  12        9.92       12.48      2.38 o 
   1   0  12        4.03        3.13      1.66 o 
   2   0  12        0.32       -0.02      0.38 o 
   3   0  12       10.43        7.74      0.52 o 
   4   0  12        3.27        3.15      0.69 o 
   5   0  12        1.40       -0.16      0.55 o 
   6   0  12       10.89       11.88      1.05 o 
   7   0  12        0.37        0.92      0.76 o 
   8   0  12        0.02        1.35      0.91 o 
   9   0  12       11.26       12.27      5.56 o 
 -10   1  12        0.50        0.37      1.33 o 
  -9   1  12        1.54        0.57      1.06 o 
  -8   1  12       18.47       17.75      1.27 o 
  -7   1  12        0.19        0.52      0.76 o 
  -6   1  12        4.76        7.19      1.07 o 
  -5   1  12       15.64       16.01      1.08 o 
  -4   1  12        0.00        0.54      0.47 o 
  -3   1  12       15.13       15.58      0.80 o 
  -2   1  12       45.92       46.43      1.16 o 
  -1   1  12       43.48       40.10      1.04 o 
   0   1  12       14.93       13.92      0.91 o 
   1   1  12       92.60       89.05      3.06 o 
   2   1  12       44.44       44.24      1.03 o 
   3   1  12       49.71       49.00      1.13 o 
   4   1  12        1.95        0.75      0.48 o 
   5   1  12        0.02        0.44      0.61 o 
   6   1  12        3.87        3.44      1.09 o 
   7   1  12        1.72        2.53      1.10 o 
   8   1  12        8.10       11.91      1.40 o 
 -10   2  12       17.31       17.89      2.43 o 
  -9   2  12       12.59       12.02      1.59 o 
  -8   2  12       12.76       13.05      1.16 o 
  -7   2  12       37.54       40.52      1.75 o 
  -6   2  12        1.76        0.41      0.56 o 
  -5   2  12        9.83        8.67      1.44 o 
  -4   2  12        3.61        4.93      0.67 o 
  -3   2  12       39.13       45.84      1.36 o 
  -2   2  12        3.70        5.07      0.46 o 
  -1   2  12        0.01       -0.09      0.35 o 
   0   2  12       19.33       15.52      0.64 o 
   1   2  12        0.62        0.76      0.35 o 
   2   2  12        0.16       -0.13      0.38 o 
   3   2  12        8.62        9.71      1.02 o 
   4   2  12       13.90       11.70      0.81 o 
   5   2  12        8.40        9.19      1.00 o 
   6   2  12        1.04        1.63      0.81 o 
   7   2  12        1.86        0.64      0.88 o 
   8   2  12        5.48        2.93      1.11 o 
 -10   3  12        1.81        1.83      1.48 o 
  -9   3  12        6.80        6.32      1.36 o 
  -8   3  12        0.82       -0.07      0.70 o 
  -7   3  12        2.80        3.70      0.79 o 
  -6   3  12        0.49       -0.22      0.52 o 
  -5   3  12        2.07        2.36      0.84 o 
  -4   3  12        1.15        1.07      0.58 o 
  -3   3  12        5.52        4.90      0.69 o 
  -2   3  12       20.44       21.20      1.29 o 
  -1   3  12        4.61        4.40      0.50 o 
   0   3  12       69.68       63.34      1.39 o 
   1   3  12        2.69        4.41      0.53 o 
   2   3  12        3.40        4.64      0.73 o 
   3   3  12        9.16        9.86      0.77 o 
   4   3  12        2.31        3.67      0.76 o 
   5   3  12        0.11        0.62      0.60 o 
   6   3  12        0.26        0.97      0.67 o 
   7   3  12        4.79        7.34      1.21 o 
   8   3  12        0.17       -0.49      1.18 o 
  -9   4  12        2.13        1.10      1.09 o 
  -8   4  12        1.29        1.81      0.80 o 
  -7   4  12        4.35        3.58      0.81 o 
  -6   4  12        0.08       -0.14      0.58 o 
  -5   4  12        6.64        9.75      1.15 o 
  -4   4  12        0.62        1.27      0.59 o 
  -3   4  12        5.45        3.09      0.62 o 
  -2   4  12       30.86       29.70      1.08 o 
  -1   4  12       13.96       14.20      0.76 o 
   0   4  12       13.29        8.73      0.88 o 
   1   4  12        9.94        9.73      0.76 o 
   2   4  12       38.23       38.52      1.57 o 
   3   4  12       25.62       25.31      2.75 o 
   4   4  12       16.95       17.97      2.16 o 
   5   4  12        0.01        0.65      0.74 o 
   6   4  12        6.96        7.01      1.40 o 
   7   4  12        0.04       -0.81      0.89 o 
  -9   5  12        0.00       -0.14      1.28 o 
  -8   5  12        9.40        8.78      1.40 o 
  -7   5  12        1.28        1.81      0.75 o 
  -6   5  12       50.94       55.75      2.52 o 
  -5   5  12        4.37        3.57      0.66 o 
  -4   5  12        0.03       -0.57      0.57 o 
  -3   5  12        0.00       -0.67      0.67 o 
  -2   5  12        0.57        1.23      0.59 o 
  -1   5  12        0.88        0.72      0.63 o 
   0   5  12        2.66        1.96      0.69 o 
   1   5  12        0.01       -0.52      0.71 o 
   2   5  12       27.63       27.45      1.47 o 
   3   5  12        1.45        0.98      0.82 o 
   4   5  12        0.42        1.82      0.77 o 
   5   5  12        6.37        8.71      1.50 o 
   6   5  12        1.34        0.92      1.62 o 
  -9   6  12        0.26       -1.47      1.47 o 
  -8   6  12        0.23       -0.22      1.04 o 
  -7   6  12        1.91        2.25      0.82 o 
  -6   6  12        1.34        2.02      0.75 o 
  -5   6  12        1.98        1.34      0.67 o 
  -4   6  12        0.19        0.59      0.50 o 
  -3   6  12        9.38        9.86      0.68 o 
  -2   6  12        3.68        3.37      0.93 o 
  -1   6  12        7.08        8.69      1.03 o 
   0   6  12        9.84       11.11      1.35 o 
   1   6  12        0.99        0.72      0.74 o 
   2   6  12       27.26       29.54      1.63 o 
   3   6  12        0.60       -0.03      0.75 o 
   4   6  12        0.61        2.02      1.12 o 
   5   6  12        1.47        0.97      1.28 o 
   6   6  12        0.69        1.67      1.31 o 
  -8   7  12        0.69       -1.46      1.46 o 
  -7   7  12        0.28        0.95      1.37 o 
  -6   7  12        6.04        4.89      1.06 o 
  -5   7  12        4.48        5.49      0.99 o 
  -4   7  12        1.13        0.29      0.71 o 
  -3   7  12        6.72        4.43      0.74 o 
  -2   7  12        2.16        2.01      0.57 o 
  -1   7  12        0.01        0.23      0.48 o 
   0   7  12        0.19        0.51      0.73 o 
   1   7  12        3.57        3.29      1.22 o 
   2   7  12        5.46        9.61      1.55 o 
   3   7  12        0.81        0.12      1.46 o 
   4   7  12        2.39        4.64      1.68 o 
   5   7  12        0.24        1.18      1.25 o 
  -7   8  12        0.12       -0.69      1.60 o 
  -6   8  12        5.82        5.99      1.61 o 
  -5   8  12       28.35       31.10      3.44 o 
  -4   8  12        2.81        4.26      1.08 o 
  -3   8  12        1.46        2.44      0.85 o 
  -2   8  12        2.29        2.20      0.78 o 
  -1   8  12        0.88        0.43      1.06 o 
   0   8  12        0.02        0.45      1.07 o 
   1   8  12        6.72        5.97      1.45 o 
   2   8  12        3.65        2.55      1.30 o 
   3   8  12        6.68        5.31      1.57 o 
   4   8  12        0.00       -1.38      1.38 o 
  -6   9  12        1.01        0.09      1.76 o 
  -5   9  12        3.26        2.08      1.53 o 
  -4   9  12        0.05       -0.62      1.30 o 
  -3   9  12        0.17        0.03      1.87 o 
  -2   9  12        5.59        4.88      1.40 o 
  -1   9  12        0.27       -0.60      1.20 o 
   0   9  12        9.20        9.39      1.68 o 
   1   9  12        0.90       -0.90      1.16 o 
   2   9  12        0.73       -0.56      1.24 o 
  -4  10  12        3.38        7.78      2.40 o 
  -3  10  12        1.12        2.13      2.03 o 
  -2  10  12        3.08        2.04      1.85 o 
  -1  10  12        0.47       -0.87      1.69 o 
   0  10  12        1.03        2.14      2.03 o 
  -1 -11  13        0.21       -1.12      1.12 o 
   0 -11  13       11.65       11.48      2.48 o 
   1 -11  13        0.99       -0.08      2.51 o 
   2 -11  13       19.34       19.29      1.67 o 
   3 -11  13        2.65        1.04      1.50 o 
  -3 -10  13        0.05       -0.85      1.41 o 
  -2 -10  13        5.51        5.67      1.61 o 
  -1 -10  13        0.95        1.44      0.96 o 
   0 -10  13        6.95       10.32      1.12 o 
   1 -10  13        0.01       -1.06      1.15 o 
   2 -10  13        7.76        8.80      1.07 o 
   3 -10  13        1.75        0.48      0.79 o 
   4 -10  13        5.33        8.96      1.17 o 
   5 -10  13        4.60        4.66      1.40 o 
  -5  -9  13        1.22        0.07      1.34 o 
  -4  -9  13        0.91        0.15      0.85 o 
  -3  -9  13       36.97       40.08      1.92 o 
  -2  -9  13        3.98        7.77      2.23 o 
  -1  -9  13        0.59        1.22      0.74 o 
   0  -9  13        0.14        0.35      0.79 o 
   1  -9  13        1.59        3.44      1.62 o 
   2  -9  13        5.37        4.82      0.86 o 
   3  -9  13        0.07       -0.45      0.67 o 
   4  -9  13       14.74       16.30      1.07 o 
   5  -9  13       10.31        9.75      1.12 o 
   6  -9  13        3.47        2.93      1.02 o 
  -6  -8  13        2.99        2.74      1.21 o 
  -5  -8  13        0.59        2.58      0.94 o 
  -4  -8  13        4.39        6.62      1.08 o 
  -3  -8  13        0.07        1.79      0.82 o 
  -2  -8  13        1.99        0.95      0.86 o 
  -1  -8  13        0.70       -0.82      1.40 o 
   0  -8  13        1.45        0.13      0.83 o 
   1  -8  13        0.96        0.32      0.59 o 
   2  -8  13        3.22        5.49      1.01 o 
   3  -8  13       12.05       14.92      1.63 o 
   4  -8  13        2.01        2.63      0.66 o 
   5  -8  13        9.83        8.09      0.97 o 
   6  -8  13        2.23        1.69      0.81 o 
   7  -8  13        0.06        0.04      0.76 o 
  -7  -7  13        0.69       -1.44      3.53 o 
  -6  -7  13        0.72        0.65      1.00 o 
  -5  -7  13        1.22        1.81      1.02 o 
  -4  -7  13        8.28       11.74      1.36 o 
  -3  -7  13       10.20       11.03      1.08 o 
  -2  -7  13       15.15       11.97      1.02 o 
  -1  -7  13        1.43       -0.44      0.85 o 
   0  -7  13        4.93        5.62      0.93 o 
   1  -7  13       16.79       19.20      0.94 o 
   2  -7  13        7.12        9.93      0.96 o 
   3  -7  13       24.30       25.44      1.05 o 
   4  -7  13        0.34       -0.36      0.57 o 
   5  -7  13        9.79       11.53      1.00 o 
   6  -7  13        5.87        4.95      0.87 o 
   7  -7  13        0.38        0.44      0.65 o 
  -7  -6  13        3.01        3.68      1.24 o 
  -6  -6  13        0.07       -0.42      0.91 o 
  -5  -6  13        9.51        7.79      1.59 o 
  -4  -6  13       14.96       16.07      1.40 o 
  -3  -6  13        1.50        2.13      0.70 o 
  -2  -6  13       29.45       33.53      1.38 o 
  -1  -6  13       11.94       13.70      0.79 o 
   0  -6  13        0.45        1.88      0.52 o 
   1  -6  13       32.82       32.30      0.96 o 
   2  -6  13        5.82        8.62      0.60 o 
   3  -6  13        0.15        0.91      0.49 o 
   4  -6  13       42.34       46.28      1.48 o 
   5  -6  13       40.19       41.27      1.52 o 
   6  -6  13        0.03        0.44      0.63 o 
   7  -6  13        1.40        0.41      0.71 o 
   8  -6  13        0.07        0.29      0.89 o 
  -8  -5  13        1.20        0.12      1.04 o 
  -7  -5  13        1.83        1.15      0.64 o 
  -6  -5  13       12.45       13.59      1.48 o 
  -5  -5  13        7.88        9.10      1.32 o 
  -4  -5  13       28.70       31.92      1.73 o 
  -3  -5  13       12.58       14.47      1.19 o 
  -2  -5  13        7.50        7.86      0.74 o 
  -1  -5  13       13.67       16.26      0.84 o 
   0  -5  13        7.30        6.80      0.79 o 
   1  -5  13        9.34        7.42      0.60 o 
   2  -5  13        4.62        2.05      0.43 o 
   3  -5  13       10.09       11.40      0.72 o 
   4  -5  13        7.46        9.45      0.74 o 
   5  -5  13       15.74        8.91      0.82 o 
   6  -5  13       25.84       26.38      1.13 o 
   7  -5  13       18.27       18.87      1.32 o 
   8  -5  13        9.67       14.03      1.21 o 
  -8  -4  13        1.01        1.60      1.09 o 
  -7  -4  13        0.98       -0.23      1.85 o 
  -6  -4  13       45.03       48.82      2.31 o 
  -5  -4  13        0.02        0.68      0.77 o 
  -4  -4  13       20.38       24.07      1.75 o 
  -3  -4  13       42.48       44.20      1.43 o 
  -2  -4  13       30.94       26.26      1.22 o 
  -1  -4  13        0.37        0.20      0.38 o 
   0  -4  13        4.18        8.17      0.50 o 
   1  -4  13        3.23        5.61      0.82 o 
   2  -4  13       16.36       12.81      1.21 o 
   3  -4  13       14.12       11.72      0.73 o 
   4  -4  13       18.67       22.48      0.95 o 
   5  -4  13       19.05       22.27      1.12 o 
   6  -4  13        2.18        3.10      0.70 o 
   7  -4  13        8.70       11.41      1.02 o 
   8  -4  13        0.94        1.12      0.81 o 
  -9  -3  13        0.00       -0.43      1.05 o 
  -8  -3  13        5.52        4.78      0.86 o 
  -7  -3  13       13.00       14.34      1.80 o 
  -6  -3  13        2.59        0.30      1.58 o 
  -5  -3  13        0.00        0.52      0.99 o 
  -4  -3  13        4.79        3.83      0.67 o 
  -3  -3  13       18.13       19.06      1.63 o 
  -2  -3  13        5.64        6.45      0.63 o 
  -1  -3  13        7.09        6.08      1.19 o 
   0  -3  13        5.83        5.33      1.88 o 
   1  -3  13        0.03        0.10      1.43 o 
   2  -3  13       35.28       34.34      3.67 o 
   3  -3  13        6.60        4.28      0.43 o 
   4  -3  13        2.38        2.26      0.48 o 
   5  -3  13        4.77        5.11      0.80 o 
   6  -3  13       48.22       50.18      2.04 o 
   7  -3  13        4.16        5.95      0.86 o 
   8  -3  13       40.22       62.01      2.13 o 
  -9  -2  13        0.44       -1.07      1.07 o 
  -8  -2  13        0.95       -0.05      0.86 o 
  -7  -2  13        0.28        1.92      0.99 o 
  -6  -2  13       10.02       12.31      1.30 o 
  -5  -2  13        6.17        4.46      1.16 o 
  -4  -2  13        0.95       -0.45      0.45 o 
  -3  -2  13       17.06       16.31      0.81 o 
  -2  -2  13        0.05       -0.10      0.36 o 
  -1  -2  13        5.79        5.36      1.88 o 
   0  -2  13        9.68       10.58      2.33 o 
   1  -2  13       15.60       18.85      2.92 o 
   3  -2  13       49.73       50.05      1.08 o 
   4  -2  13       11.52       10.88      0.65 o 
   5  -2  13       10.03       15.11      0.76 o 
   6  -2  13        3.27        2.92      0.67 o 
   7  -2  13       25.21       26.30      1.36 o 
   8  -2  13        2.09        0.94      0.84 o 
  -9  -1  13        0.39       -0.48      1.03 o 
  -8  -1  13        0.09        0.52      0.63 o 
  -7  -1  13        4.74        4.07      1.12 o 
  -6  -1  13        2.21        0.92      0.82 o 
  -5  -1  13        0.14       -0.12      0.68 o 
  -4  -1  13       24.88       26.40      1.14 o 
  -3  -1  13        0.00        0.03      0.54 o 
  -2  -1  13        7.86        7.60      0.75 o 
  -1  -1  13        0.41        1.76      1.41 o 
   0  -1  13        6.45        5.04      1.85 o 
   1  -1  13       10.86       12.96      2.58 o 
   3  -1  13        0.53        0.00      0.32 o 
   4  -1  13       14.21       11.32      0.79 o 
   5  -1  13        0.87        2.24      0.55 o 
   6  -1  13        5.11        6.61      0.88 o 
   7  -1  13        2.33        2.61      0.87 o 
   8  -1  13        2.64        0.89      0.93 o 
  -9   0  13        3.13        3.61      1.27 o 
  -8   0  13        1.41        0.96      0.65 o 
  -7   0  13        7.72        9.04      1.33 o 
  -6   0  13        1.10       -0.17      0.78 o 
  -5   0  13        1.95        2.28      0.82 o 
  -4   0  13       21.02       26.93      1.14 o 
  -3   0  13        5.09        3.65      0.51 o 
  -2   0  13        0.17       -0.21      0.43 o 
  -1   0  13        3.40        3.51      1.82 o 
   0   0  13       25.59       27.52      3.37 o 
   1   0  13        0.00        2.13      1.57 o 
   2   0  13        0.36        0.68      0.37 o 
   3   0  13        0.86        0.83      0.42 o 
   4   0  13       15.89       13.97      0.88 o 
   5   0  13        6.19        5.96      0.78 o 
   6   0  13        3.44        4.37      0.83 o 
   7   0  13        7.19        8.40      1.12 o 
   8   0  13        5.77        8.45      2.74 o 
  -9   1  13        6.51        6.73      1.40 o 
  -8   1  13        0.21        0.26      0.60 o 
  -7   1  13       56.55       60.16      2.54 o 
  -6   1  13       12.38       11.59      1.27 o 
  -5   1  13        0.17        2.06      0.78 o 
  -4   1  13        0.06       -0.10      0.49 o 
  -3   1  13       12.45       13.42      0.81 o 
  -2   1  13        0.07       -0.72      0.72 o 
  -1   1  13        6.48        5.50      0.65 o 
   0   1  13       10.30       11.76      2.81 o 
   1   1  13        1.11        1.03      0.32 o 
   2   1  13       33.47       31.59      1.02 o 
   3   1  13        9.73        9.31      0.69 o 
   4   1  13       17.20       16.05      0.78 o 
   5   1  13        3.42        4.74      0.81 o 
   6   1  13        2.06        4.02      0.89 o 
   7   1  13        0.26       -0.19      1.16 o 
   8   1  13        1.59        2.60      1.29 o 
  -9   2  13        0.20       -0.56      1.40 o 
  -8   2  13       10.20       13.19      1.06 o 
  -7   2  13        1.33        2.00      0.97 o 
  -6   2  13        2.37        1.38      0.88 o 
  -5   2  13        7.44        8.07      1.06 o 
  -4   2  13        6.12        5.42      0.71 o 
  -3   2  13        3.38        3.42      0.58 o 
  -2   2  13        6.57        5.68      0.50 o 
  -1   2  13        3.59        3.79      0.44 o 
   0   2  13        1.32        1.68      0.41 o 
   1   2  13        1.66        1.40      0.44 o 
   2   2  13        0.15        0.66      0.55 o 
   3   2  13       35.16       32.27      1.13 o 
   4   2  13        0.27        0.75      0.59 o 
   5   2  13        1.03        2.13      0.66 o 
   6   2  13        2.56        2.39      0.90 o 
   7   2  13        0.74       -0.51      0.89 o 
  -9   3  13        6.51        9.17      1.51 o 
  -8   3  13        0.98        0.75      0.71 o 
  -7   3  13        0.20       -0.49      0.90 o 
  -6   3  13        0.16       -1.05      1.05 o 
  -5   3  13        0.87        0.14      0.77 o 
  -4   3  13        0.67        1.39      0.72 o 
  -3   3  13        4.83        5.43      0.69 o 
  -2   3  13        0.48        0.42      0.45 o 
  -1   3  13        0.01       -0.24      0.39 o 
   0   3  13        2.53        3.28      0.49 o 
   1   3  13        6.19        8.22      0.66 o 
   2   3  13       48.46       56.68      1.52 o 
   3   3  13        1.94        0.58      0.61 o 
   4   3  13       29.52       32.01      1.51 o 
   5   3  13        1.33        1.15      0.77 o 
   6   3  13       13.78       16.21      1.37 o 
   7   3  13        0.42        2.58      1.27 o 
  -9   4  13        0.00       -0.59      1.67 o 
  -8   4  13        2.06        1.45      1.13 o 
  -7   4  13       11.27        9.69      0.90 o 
  -6   4  13        0.17        0.53      0.90 o 
  -5   4  13       33.78       35.71      1.85 o 
  -4   4  13        6.47        5.46      0.99 o 
  -3   4  13        1.47       -0.16      0.56 o 
  -2   4  13        5.34        5.55      0.63 o 
  -1   4  13       10.13       14.82      1.05 o 
   0   4  13        0.40        0.59      0.50 o 
   1   4  13        2.13        1.31      0.54 o 
   2   4  13       24.70       25.35      1.74 o 
   3   4  13       16.14       16.73      1.19 o 
   4   4  13        0.05       -0.09      0.71 o 
   5   4  13        4.55        5.64      1.01 o 
   6   4  13        0.13        0.09      1.06 o 
  -8   5  13        0.02       -0.96      0.96 o 
  -7   5  13        0.25        0.95      0.68 o 
  -6   5  13       12.04       11.52      1.39 o 
  -5   5  13       10.31       11.50      2.30 o 
  -4   5  13        6.71        7.27      0.92 o 
  -3   5  13       13.92       13.50      1.03 o 
  -2   5  13        7.31        5.79      0.81 o 
  -1   5  13        8.46        7.90      0.92 o 
   0   5  13       13.03       11.88      1.06 o 
   1   5  13        2.81        2.21      0.75 o 
   2   5  13        1.82        1.84      0.77 o 
   3   5  13       10.57       11.52      1.16 o 
   4   5  13        0.64        1.70      0.86 o 
   5   5  13        0.39        0.73      1.14 o 
  -8   6  13        2.39        3.58      1.55 o 
  -7   6  13        1.49        0.26      1.01 o 
  -6   6  13        3.42        4.50      0.94 o 
  -5   6  13        0.98        0.89      0.93 o 
  -4   6  13        0.40        0.68      0.68 o 
  -3   6  13        1.38        2.42      0.77 o 
  -2   6  13        0.30       -0.16      0.68 o 
  -1   6  13        0.28        1.15      0.76 o 
   0   6  13        1.05        1.12      0.79 o 
   1   6  13        2.11        4.55      0.94 o 
   2   6  13        2.15        2.73      0.89 o 
   3   6  13        0.55       -0.58      0.79 o 
   4   6  13        3.60        3.59      1.29 o 
   5   6  13        0.08        0.23      1.16 o 
  -7   7  13        2.31        3.70      1.86 o 
  -6   7  13        0.14       -0.38      2.85 o 
  -5   7  13       14.84       14.58      1.11 o 
  -4   7  13        2.27        2.17      1.24 o 
  -3   7  13        2.32        1.81      1.14 o 
  -2   7  13        0.81        2.02      0.85 o 
  -1   7  13        0.01        0.88      0.79 o 
   0   7  13        0.77       -0.76      0.76 o 
   1   7  13        3.09        3.60      1.44 o 
   2   7  13        2.98        1.88      1.18 o 
   3   7  13       10.26        9.89      1.64 o 
   4   7  13        0.03       -1.09      1.09 o 
  -6   8  13        9.57        7.34      1.75 o 
  -5   8  13        0.02        0.49      1.25 o 
  -4   8  13        5.29        6.57      0.91 o 
  -3   8  13        0.00       -1.06      1.06 o 
  -2   8  13        2.79        5.16      1.34 o 
  -1   8  13        1.81        1.77      1.19 o 
   0   8  13        0.59        0.98      1.19 o 
   1   8  13        0.49        0.66      1.22 o 
   2   8  13        2.45        4.09      1.45 o 
  -4   9  13        0.99        0.61      1.32 o 
  -3   9  13        6.59        8.28      3.96 o 
  -2   9  13        0.88       -0.01      2.24 o 
  -1   9  13        0.18        1.83      1.28 o 
   0   9  13        3.93        2.76      1.36 o 
  -1 -10  14        1.35        2.47      1.02 o 
   0 -10  14        2.20        1.38      0.88 o 
   1 -10  14        2.87        3.30      1.05 o 
   2 -10  14       15.15       16.23      1.44 o 
   3 -10  14        0.16        1.64      1.16 o 
  -3  -9  14        5.59        7.00      2.62 o 
  -2  -9  14        3.90        1.18      1.84 o 
  -1  -9  14        0.01       -0.35      0.92 o 
   0  -9  14        0.34       -0.15      0.91 o 
   1  -9  14        0.08       -0.40      0.70 o 
   2  -9  14        1.03        0.77      0.80 o 
   3  -9  14        1.07        1.66      0.84 o 
   4  -9  14        9.97       10.38      1.24 o 
  -5  -8  14        1.41        2.54      1.37 o 
  -4  -8  14       12.24       11.65      1.29 o 
  -3  -8  14       15.60       17.66      1.35 o 
  -2  -8  14        1.01        0.85      0.96 o 
  -1  -8  14        9.66       10.77      1.03 o 
   0  -8  14        3.46        4.84      0.98 o 
   1  -8  14        3.58        2.92      1.22 o 
   2  -8  14        5.85        7.20      0.96 o 
   3  -8  14        0.26        0.80      0.75 o 
   4  -8  14        5.02        6.49      1.00 o 
   5  -8  14        0.05       -0.78      0.78 o 
  -6  -7  14        1.54        5.51      2.32 o 
  -5  -7  14        0.97        0.66      1.16 o 
  -4  -7  14        0.43        0.31      0.78 o 
  -3  -7  14        1.79        2.00      0.79 o 
  -2  -7  14        3.79        0.04      1.77 o 
  -1  -7  14        3.64        3.47      0.89 o 
   0  -7  14        5.43        6.01      1.84 o 
   1  -7  14        0.12        0.39      0.70 o 
   2  -7  14        5.51        5.62      0.80 o 
   3  -7  14        6.46        8.55      0.92 o 
   4  -7  14       10.61       11.18      1.05 o 
   5  -7  14        1.47        1.54      0.82 o 
   6  -7  14        0.22        0.05      0.80 o 
  -6  -6  14        5.01        2.93      1.13 o 
  -5  -6  14        1.77        2.10      1.37 o 
  -4  -6  14       15.14       21.08      1.58 o 
  -3  -6  14        9.14        8.86      0.95 o 
  -2  -6  14        2.82        3.50      0.84 o 
  -1  -6  14        1.18        1.07      0.57 o 
   0  -6  14        7.49        8.12      0.94 o 
   1  -6  14        8.34       10.83      1.39 o 
   2  -6  14        6.19        7.32      0.67 o 
   3  -6  14       21.94       30.99      1.18 o 
   4  -6  14        1.36        1.37      0.66 o 
   5  -6  14        0.04        0.71      0.69 o 
   6  -6  14        0.86       -0.58      0.63 o 
   7  -6  14        0.56        1.49      1.06 o 
  -7  -5  14        0.06        0.36      1.16 o 
  -6  -5  14        3.86        5.78      1.24 o 
  -5  -5  14       55.17       54.57      2.41 o 
  -4  -5  14        4.62        3.68      0.95 o 
  -3  -5  14       27.47       34.87      2.99 o 
  -2  -5  14        7.99        9.58      0.82 o 
  -1  -5  14        2.86        2.91      0.54 o 
   0  -5  14        4.74        2.99      0.91 o 
   1  -5  14        2.21        3.44      0.51 o 
   2  -5  14        1.23        0.43      0.40 o 
   3  -5  14       12.47       14.24      0.77 o 
   4  -5  14       27.62       29.89      1.17 o 
   5  -5  14       20.93       26.96      1.40 o 
   6  -5  14        0.05        1.27      0.73 o 
   7  -5  14        1.56        1.47      0.87 o 
  -7  -4  14        0.22       -0.15      0.95 o 
  -6  -4  14        9.67       11.83      1.46 o 
  -5  -4  14       21.62       19.81      1.52 o 
  -4  -4  14       10.79       10.62      1.40 o 
  -3  -4  14        0.65        0.84      0.65 o 
  -2  -4  14        1.14        1.34      0.50 o 
  -1  -4  14        6.20        7.37      0.55 o 
   0  -4  14       14.73       11.25      0.87 o 
   1  -4  14        0.00        0.70      0.40 o 
   2  -4  14        0.66        1.81      0.52 o 
   3  -4  14        9.13        7.03      0.54 o 
   4  -4  14       16.79       19.43      0.90 o 
   5  -4  14        5.18        4.91      0.68 o 
   6  -4  14        6.19        7.03      0.94 o 
   7  -4  14       19.79       23.94      1.71 o 
  -8  -3  14        0.01       -0.76      0.99 o 
  -7  -3  14        0.01        0.10      1.00 o 
  -6  -3  14        7.81        7.40      1.25 o 
  -5  -3  14        7.85        8.94      1.13 o 
  -4  -3  14        1.28        1.84      0.74 o 
  -3  -3  14        4.22        4.39      0.72 o 
  -2  -3  14       16.78       16.45      0.95 o 
  -1  -3  14        1.43       -0.87      1.43 o 
   0  -3  14       38.38       36.39      3.92 o 
   1  -3  14        2.63        0.34      1.57 o 
   3  -3  14        3.53        3.72      0.47 o 
   4  -3  14       11.34       10.44      0.58 o 
   5  -3  14       14.13       13.67      1.42 o 
   6  -3  14        1.56        1.26      0.90 o 
   7  -3  14        6.50        8.56      1.10 o 
  -8  -2  14        1.02       -0.98      0.98 o 
  -7  -2  14        0.58       -0.08      0.93 o 
  -6  -2  14       13.61       14.60      1.43 o 
  -5  -2  14        0.66        0.92      0.82 o 
  -4  -2  14        0.18       -0.23      0.53 o 
  -3  -2  14        3.30        1.37      0.54 o 
  -2  -2  14        5.57        6.65      0.59 o 
  -1  -2  14       14.10       16.73      2.92 o 
   0  -2  14        3.28        2.45      1.65 o 
   1  -2  14        0.81        3.06      1.88 o 
   3  -2  14        0.77       -0.50      0.88 o 
   4  -2  14        1.60        1.99      0.45 o 
   5  -2  14       21.58       29.54      2.46 o 
   6  -2  14       28.07       34.38      2.24 o 
   7  -2  14        6.25        8.39      1.10 o 
  -8  -1  14        2.17        3.35      1.18 o 
  -7  -1  14        0.47       -0.09      0.95 o 
  -6  -1  14        2.76        2.86      0.97 o 
  -5  -1  14        1.95        2.32      0.84 o 
  -4  -1  14       11.74       11.64      2.11 o 
  -3  -1  14       16.43       18.45      1.02 o 
  -2  -1  14        0.05        0.26      0.44 o 
  -1  -1  14        1.37        0.64      1.59 o 
   0  -1  14        2.58        4.17      2.01 o 
   1  -1  14        0.30       -0.66      1.54 o 
   3  -1  14        1.51        0.96      0.31 o 
   4  -1  14        7.19        7.76      0.99 o 
   5  -1  14        0.07       -0.43      0.57 o 
   6  -1  14       17.62       13.87      1.16 o 
   7  -1  14       11.31        9.13      1.15 o 
  -8   0  14        0.43       -0.32      0.98 o 
  -7   0  14       23.86       25.89      1.85 o 
  -6   0  14       25.37       27.99      2.58 o 
  -5   0  14        1.08        1.29      0.77 o 
  -4   0  14        3.91        4.80      0.65 o 
  -3   0  14        0.30        0.98      1.04 o 
  -2   0  14        0.17        0.28      0.87 o 
  -1   0  14        3.40        4.36      1.94 o 
   0   0  14        2.55        7.40      2.32 o 
   1   0  14       20.38       25.13      3.43 o 
   2   0  14        2.23        1.43      0.43 o 
   3   0  14        0.73        0.51      0.41 o 
   4   0  14        4.61        4.60      0.70 o 
   5   0  14       11.86        9.91      1.17 o 
   6   0  14        0.15        0.45      0.90 o 
   7   0  14        2.21        2.37      1.16 o 
  -8   1  14        2.77        4.63      1.27 o 
  -7   1  14        0.11       -0.49      0.93 o 
  -6   1  14        3.41        1.31      0.90 o 
  -5   1  14        0.11        0.67      0.77 o 
  -4   1  14        1.56        1.45      0.57 o 
  -3   1  14        0.24        0.32      0.77 o 
  -2   1  14        0.15       -0.41      0.41 o 
  -1   1  14        0.00       -0.38      0.38 o 
   0   1  14       14.83       15.29      1.24 o 
   1   1  14        2.73        3.62      0.41 o 
   2   1  14        2.29        2.31      0.61 o 
   3   1  14        4.97        4.71      0.69 o 
   4   1  14        0.35        0.59      1.01 o 
   5   1  14       12.34       13.10      1.22 o 
   6   1  14        5.76       10.77      2.17 o 
   7   1  14        0.11        1.31      1.49 o 
  -8   2  14        5.86        6.31      1.59 o 
  -7   2  14        5.39        6.47      1.25 o 
  -6   2  14        0.45        0.25      1.91 o 
  -5   2  14       10.70       12.94      1.24 o 
  -4   2  14        5.85        6.99      0.95 o 
  -3   2  14        5.82        5.19      0.66 o 
  -2   2  14        0.32       -0.18      0.54 o 
  -1   2  14       26.44       26.18      0.97 o 
   0   2  14       21.36       22.76      0.97 o 
   1   2  14        3.05        2.07      0.64 o 
   2   2  14       39.39       42.75      1.39 o 
   3   2  14        0.53        1.05      0.69 o 
   4   2  14       18.84       17.91      2.43 o 
   5   2  14        2.91        2.72      0.94 o 
   6   2  14        0.65        1.99      1.04 o 
  -8   3  14        0.83        0.97      1.07 o 
  -7   3  14       13.93       17.00      1.61 o 
  -6   3  14       11.51        9.46      1.25 o 
  -5   3  14        3.00        3.02      1.70 o 
  -4   3  14        6.97        7.08      1.02 o 
  -3   3  14        0.30       -0.32      0.64 o 
  -2   3  14       15.00       16.21      0.93 o 
  -1   3  14        0.08       -0.23      0.47 o 
   0   3  14        0.46       -0.26      0.51 o 
   1   3  14        6.55        5.96      1.10 o 
   2   3  14       11.13       15.23      1.60 o 
   3   3  14       10.56        9.97      1.12 o 
   4   3  14        3.00        1.58      0.91 o 
   5   3  14        1.27        0.78      0.92 o 
   6   3  14        2.34        0.68      0.88 o 
  -8   4  14        0.05       -0.57      1.07 o 
  -7   4  14        2.89        2.62      1.09 o 
  -6   4  14        3.28        4.41      1.30 o 
  -5   4  14        2.10        2.40      0.96 o 
  -4   4  14       18.56       22.93      1.78 o 
  -3   4  14       24.10       27.49      1.31 o 
  -2   4  14        0.29       -0.13      0.58 o 
  -1   4  14        1.16        0.55      0.60 o 
   0   4  14       30.15       31.85      2.14 o 
   1   4  14       24.13       20.64      1.45 o 
   2   4  14        0.07       -0.66      1.17 o 
   3   4  14        9.00        8.85      1.84 o 
   4   4  14        1.12        1.14      0.81 o 
   5   4  14        0.30        0.25      0.82 o 
  -7   5  14        0.00       -0.96      0.96 o 
  -6   5  14        3.09        3.30      1.59 o 
  -5   5  14       10.38       10.30      1.29 o 
  -4   5  14        0.81        1.79      0.90 o 
  -3   5  14        0.66        0.67      0.69 o 
  -2   5  14        0.00        0.18      0.65 o 
  -1   5  14        6.11        4.15      0.83 o 
   0   5  14        3.29        1.28      0.73 o 
   1   5  14        0.50        0.10      0.65 o 
   2   5  14        8.00        8.28      1.04 o 
   3   5  14        2.37        2.51      0.85 o 
   4   5  14        3.80        2.73      0.95 o 
  -7   6  14        0.60        1.68      1.94 o 
  -6   6  14        2.17        3.65      1.14 o 
  -5   6  14        1.84        1.42      1.05 o 
  -4   6  14        5.07        3.41      0.90 o 
  -3   6  14        4.68        4.03      0.89 o 
  -2   6  14       11.37       12.49      1.21 o 
  -1   6  14        0.21        1.79      0.79 o 
   0   6  14        0.38        0.96      0.77 o 
   1   6  14        3.62        4.21      0.94 o 
   2   6  14        0.99        1.05      0.87 o 
   3   6  14        0.59        1.58      1.11 o 
  -6   7  14        1.24        3.99      2.16 o 
  -5   7  14        2.99        4.01      1.35 o 
  -4   7  14        2.91        4.49      2.33 o 
  -3   7  14        2.55        3.43      1.31 o 
  -2   7  14        0.07       -0.73      2.81 o 
  -1   7  14        0.74       -0.55      0.88 o 
   0   7  14        2.54        3.07      1.34 o 
   1   7  14        1.65        1.82      1.15 o 
   2   7  14        0.15        2.25      1.25 o 
  -4   8  14        0.27        3.18      2.06 o 
  -3   8  14        2.74        3.09      2.86 o 
  -2   8  14        1.04        0.86      2.56 o 
  -1   8  14        0.00        2.12      1.30 o 
   0   8  14        0.59        0.32      1.20 o 
  -1  -9  15        4.58        6.50      1.20 o 
   0  -9  15        0.01       -0.89      0.89 o 
   1  -9  15        8.58       10.98      1.80 o 
   2  -9  15        5.24        5.19      1.31 o 
  -3  -8  15       12.04       13.02      1.76 o 
  -2  -8  15        6.68        5.85      1.12 o 
  -1  -8  15        0.01        0.48      0.86 o 
   0  -8  15        0.01        0.10      0.84 o 
   1  -8  15        0.03       -0.49      0.76 o 
   2  -8  15        0.35       -0.64      1.04 o 
   3  -8  15        2.63        3.37      0.85 o 
   4  -8  15        7.71        6.98      1.02 o 
  -4  -7  15       23.44       27.80      1.89 o 
  -3  -7  15        0.02        1.43      0.92 o 
  -2  -7  15       15.82       16.42      1.37 o 
  -1  -7  15       16.05       15.22      1.26 o 
   0  -7  15        0.13        0.52      0.86 o 
   1  -7  15        3.17        4.12      0.86 o 
   2  -7  15        1.76        1.97      0.87 o 
   3  -7  15        0.47        1.09      0.63 o 
   4  -7  15        0.08       -0.25      0.68 o 
   5  -7  15        0.03       -0.68      0.85 o 
  -5  -6  15        4.76        4.77      1.42 o 
  -4  -6  15        6.57        7.87      1.21 o 
  -3  -6  15        0.13        0.72      0.80 o 
  -2  -6  15        1.82        2.47      1.02 o 
  -1  -6  15        9.75       11.06      1.07 o 
   0  -6  15        0.21        0.71      0.77 o 
   1  -6  15        0.24        0.93      0.56 o 
   2  -6  15        5.36        5.17      0.70 o 
   3  -6  15        0.40        0.60      0.56 o 
   4  -6  15        1.00        0.79      0.64 o 
   5  -6  15        0.10        1.51      0.72 o 
  -6  -5  15        0.64        0.65      1.01 o 
  -5  -5  15        0.96        2.51      1.37 o 
  -4  -5  15        1.57        1.86      1.95 o 
  -3  -5  15        0.20       -0.80      0.80 o 
  -2  -5  15        2.54        1.33      0.70 o 
  -1  -5  15        2.94        1.49      0.73 o 
   0  -5  15        0.40        0.81      0.57 o 
   1  -5  15        6.91        6.68      1.09 o 
   2  -5  15       10.71       10.72      1.47 o 
   3  -5  15        0.62        0.15      0.41 o 
   4  -5  15        2.45        2.87      0.65 o 
   5  -5  15        2.49        2.91      0.65 o 
   6  -5  15        1.08        0.38      0.70 o 
  -6  -4  15        7.29        8.95      1.32 o 
  -5  -4  15       11.85       11.30      1.74 o 
  -4  -4  15        0.14        0.23      1.03 o 
  -3  -4  15        0.15        0.51      0.64 o 
  -2  -4  15        0.74       -0.09      0.47 o 
  -1  -4  15        3.17        2.46      0.57 o 
   0  -4  15       19.67       26.01      1.16 o 
   1  -4  15       20.78       18.69      3.29 o 
   2  -4  15        0.02       -0.26      0.49 o 
   3  -4  15        5.56        6.63      1.09 o 
   4  -4  15       11.21       13.71      0.74 o 
   5  -4  15        2.17        1.33      0.62 o 
   6  -4  15        0.84        0.72      0.68 o 
  -7  -3  15        5.93        5.78      1.33 o 
  -6  -3  15        1.22        0.38      0.98 o 
  -5  -3  15        1.94        1.59      1.69 o 
  -4  -3  15        0.47        1.00      1.66 o 
  -3  -3  15        2.72        2.57      0.71 o 
  -2  -3  15        0.16        0.41      0.50 o 
  -1  -3  15       20.94       18.61      3.28 o 
   0  -3  15       11.88        9.55      2.64 o 
   1  -3  15       22.97       19.20      3.34 o 
   3  -3  15       17.59       17.40      1.22 o 
   4  -3  15        1.26        1.07      0.43 o 
   5  -3  15        4.11        5.82      1.08 o 
   6  -3  15        3.47        2.63      1.29 o 
  -7  -2  15       13.68       12.31      1.50 o 
  -6  -2  15        0.11       -0.38      0.92 o 
  -5  -2  15       10.98       12.47      2.37 o 
  -4  -2  15        6.56        7.70      1.68 o 
  -3  -2  15        9.54        9.30      0.85 o 
  -2  -2  15        3.41        4.02      0.73 o 
  -1  -2  15        2.30        6.30      2.32 o 
   0  -2  15       22.07       19.50      3.38 o 
   1  -2  15        9.64        9.04      2.59 o 
   3  -2  15        8.89       10.39      0.80 o 
   4  -2  15       17.48       20.49      0.89 o 
   5  -2  15        3.46        3.03      0.83 o 
   6  -2  15        1.64        2.42      0.81 o 
  -7  -1  15       10.78       11.45      1.46 o 
  -6  -1  15       37.32       39.32      4.86 o 
  -5  -1  15        6.08        5.56      1.38 o 
  -4  -1  15        0.24       -0.50      0.65 o 
  -3  -1  15        0.99        0.96      0.57 o 
  -2  -1  15        0.97        0.09      0.42 o 
  -1  -1  15        3.43        3.44      2.11 o 
   0  -1  15        3.91        4.71      2.08 o 
   1  -1  15       11.57       10.61      2.74 o 
   3  -1  15        1.85        1.54      0.57 o 
   4  -1  15       18.44       21.21      0.96 o 
   5  -1  15       21.41       22.16      1.16 o 
   6  -1  15        0.10        0.82      0.87 o 
  -7   0  15        0.40        0.79      1.25 o 
  -6   0  15        4.87        4.61      1.11 o 
  -5   0  15        8.73        8.58      1.54 o 
  -4   0  15       19.44       21.68      1.77 o 
  -3   0  15        6.93        6.92      0.77 o 
  -2   0  15        0.00       -0.40      0.40 o 
  -1   0  15        0.87       -1.03      1.52 o 
   0   0  15       20.39       20.19      3.45 o 
   2   0  15        0.44        0.37      0.44 o 
   3   0  15        0.45        0.41      0.41 o 
   4   0  15        1.81        2.25      0.67 o 
   5   0  15        4.77        5.15      0.93 o 
   6   0  15        6.97        9.78      1.60 o 
  -7   1  15        2.00        2.33      1.10 o 
  -6   1  15        1.20        0.52      0.88 o 
  -5   1  15       20.11       23.29      2.01 o 
  -4   1  15        0.38       -0.41      0.95 o 
  -3   1  15       33.23       30.21      1.43 o 
  -2   1  15        2.38        2.38      0.58 o 
  -1   1  15       13.44       14.23      0.82 o 
   0   1  15        9.63        8.35      0.66 o 
   1   1  15        9.45        9.25      0.73 o 
   2   1  15        0.58        0.42      0.40 o 
   3   1  15        0.01        0.12      0.45 o 
   4   1  15        6.34        6.70      0.94 o 
   5   1  15        2.59        2.06      0.88 o 
  -7   2  15        9.33        9.38      1.39 o 
  -6   2  15       17.90       17.64      1.84 o 
  -5   2  15        3.42        4.18      1.38 o 
  -4   2  15        8.84        8.78      1.46 o 
  -3   2  15        3.11        2.39      0.75 o 
  -2   2  15       19.72       24.92      2.96 o 
  -1   2  15        0.00       -0.67      0.67 o 
   0   2  15        8.60        8.95      0.64 o 
   1   2  15        1.31        0.76      0.51 o 
   2   2  15        0.17        0.35      0.49 o 
   3   2  15        3.71        5.48      1.88 o 
   4   2  15        5.86        7.24      1.03 o 
   5   2  15        2.60        2.42      0.96 o 
  -7   3  15        1.14        1.52      1.06 o 
  -6   3  15        0.68        2.43      1.04 o 
  -5   3  15        1.95        2.77      1.24 o 
  -4   3  15       13.83       14.76      1.75 o 
  -3   3  15       27.49       31.98      2.12 o 
  -2   3  15        0.00        0.48      0.93 o 
  -1   3  15       24.69       23.43      1.39 o 
   0   3  15        2.30        2.95      0.65 o 
   1   3  15       24.86       26.47      1.25 o 
   2   3  15        3.39        2.69      0.81 o 
   3   3  15        6.93        9.02      1.84 o 
   4   3  15        1.64        2.15      0.94 o 
  -7   4  15        0.00       -0.92      1.59 o 
  -6   4  15        0.64        1.52      1.77 o 
  -5   4  15        7.08        9.59      2.11 o 
  -4   4  15        4.57        5.26      3.27 o 
  -3   4  15        1.03        2.30      1.16 o 
  -2   4  15        1.38        0.63      0.73 o 
  -1   4  15        0.38       -0.16      1.29 o 
   0   4  15        7.46        8.77      1.41 o 
   1   4  15        0.74        0.82      0.89 o 
   2   4  15        2.17        2.78      1.17 o 
   3   4  15        0.86        0.27      1.49 o 
   4   4  15        2.62        3.27      1.11 o 
  -6   5  15        0.57        2.19      1.06 o 
  -5   5  15        0.37       -0.83      0.83 o 
  -4   5  15        1.48        3.43      1.04 o 
  -3   5  15        0.10       -0.64      1.09 o 
  -2   5  15       12.20       12.61      2.03 o 
  -1   5  15       12.12       12.74      1.38 o 
   0   5  15        0.01        0.39      0.84 o 
   1   5  15        0.83        0.55      0.92 o 
   2   5  15        4.36        3.78      1.14 o 
   3   5  15        0.21        2.33      1.51 o 
  -5   6  15        0.89       -0.26      1.11 o 
  -4   6  15        0.38        1.07      0.97 o 
  -3   6  15        3.71        4.15      0.89 o 
  -2   6  15        0.38       -0.08      0.93 o 
  -1   6  15        1.02        1.81      1.02 o 
   0   6  15        5.02        5.53      1.25 o 
   1   6  15        1.53        1.04      1.03 o 
  -3   7  15        0.13        1.87      1.71 o 
  -2   7  15        0.08       -0.02      1.20 o 
  -1   7  15        0.35        1.18      0.90 o 
  -2  -7  16        1.11        1.64      0.89 o 
  -1  -7  16        0.50       -0.83      0.83 o 
   0  -7  16        1.40        1.31      0.81 o 
   1  -7  16        0.14       -0.37      0.93 o 
   2  -7  16        2.30        2.32      1.31 o 
   3  -7  16        3.33        2.55      1.33 o 
  -4  -6  16        0.77        0.71      1.60 o 
  -3  -6  16        3.31        4.13      1.52 o 
  -2  -6  16        5.51        6.83      1.03 o 
  -1  -6  16        0.98        1.21      1.09 o 
   0  -6  16        0.00       -0.16      1.63 o 
   1  -6  16        0.19        0.10      0.96 o 
   2  -6  16        1.93        1.24      1.11 o 
   3  -6  16        0.57        0.63      0.99 o 
   4  -6  16        0.99       -0.04      1.17 o 
  -5  -5  16        0.82        0.19      1.57 o 
  -4  -5  16        7.11       12.56      2.34 o 
  -3  -5  16        0.58        2.02      1.18 o 
  -2  -5  16        1.35        1.98      1.01 o 
  -1  -5  16        0.36        0.32      1.04 o 
   0  -5  16        0.00        0.24      0.56 o 
   1  -5  16        5.54        6.44      1.09 o 
   2  -5  16        0.00       -0.33      0.61 o 
   3  -5  16        0.57        1.43      0.71 o 
   4  -5  16        1.58        1.16      0.66 o 
  -5  -4  16        1.62        1.95      1.37 o 
  -4  -4  16        4.27        5.56      1.84 o 
  -3  -4  16        0.05        1.14      0.67 o 
  -2  -4  16        1.64        4.13      1.11 o 
  -1  -4  16        1.08       -0.14      0.50 o 
   0  -4  16        9.89        6.12      0.79 o 
   1  -4  16        1.28        5.17      2.35 o 
   2  -4  16        0.02       -0.45      0.52 o 
   3  -4  16        0.06       -0.35      0.59 o 
   4  -4  16        2.81        2.06      0.71 o 
   5  -4  16        0.04       -0.23      0.66 o 
  -6  -3  16       12.13       14.46      2.45 o 
  -5  -3  16        0.27        1.92      2.40 o 
  -4  -3  16        1.65        2.59      1.24 o 
  -3  -3  16        0.02        0.50      0.65 o 
  -2  -3  16        0.90        0.05      1.00 o 
  -1  -3  16        1.36        1.44      0.57 o 
   0  -3  16       11.93       12.36      3.05 o 
   1  -3  16        0.35        0.83      1.91 o 
   3  -3  16        6.85        7.18      0.83 o 
   4  -3  16        1.99        2.07      0.73 o 
   5  -3  16        2.68        4.15      1.47 o 
  -6  -2  16       17.07       15.80      2.04 o 
  -5  -2  16       13.02       15.08      1.89 o 
  -4  -2  16        0.73        1.43      3.10 o 
  -3  -2  16        0.13        0.14      0.58 o 
  -2  -2  16        0.12       -0.66      0.66 o 
  -1  -2  16        7.07        7.04      2.62 o 
   0  -2  16        0.00        2.68      2.14 o 
   1  -2  16        0.16       -1.60      1.62 o 
   3  -2  16        2.99        3.61      0.71 o 
   4  -2  16        5.67        7.80      1.65 o 
   5  -2  16        0.01        0.33      0.66 o 
  -6  -1  16        1.44        0.72      1.32 o 
  -5  -1  16       12.68       10.32      1.96 o 
  -4  -1  16       10.00       12.40      1.57 o 
  -3  -1  16       11.09       11.98      0.94 o 
  -2  -1  16        0.76        0.34      0.56 o 
  -1  -1  16        1.65        0.07      1.87 o 
   0  -1  16        6.10        8.45      2.74 o 
   3  -1  16        6.58        5.07      0.74 o 
   4  -1  16        0.23        0.31      0.85 o 
   5  -1  16        0.21        0.22      0.52 o 
  -6   0  16        1.07        0.61      1.44 o 
  -5   0  16        4.79        5.41      1.41 o 
  -4   0  16       11.86       12.09      4.32 o 
  -3   0  16        6.57        7.70      1.00 o 
  -2   0  16       10.29        9.03      0.77 o 
  -1   0  16        7.31       14.87      3.29 o 
   0   0  16        0.28       -0.90      1.85 o 
   2   0  16        4.21        2.40      0.58 o 
   3   0  16        8.69        8.72      0.88 o 
   4   0  16        1.80        2.58      0.52 o 
  -6   1  16        7.99       10.34      1.75 o 
  -5   1  16        0.02       -0.34      1.09 o 
  -4   1  16       24.97       24.69      2.01 o 
  -3   1  16        0.05        0.83      0.49 o 
  -2   1  16       13.38       13.13      0.95 o 
  -1   1  16        0.13       -0.18      0.51 o 
   0   1  16        3.52        3.27      0.59 o 
   1   1  16        1.30        0.61      0.53 o 
   2   1  16        0.02       -0.05      0.59 o 
   3   1  16        0.00        0.07      0.92 o 
   4   1  16        0.04        0.88      0.69 o 
  -6   2  16        0.58        0.74      1.89 o 
  -5   2  16        5.14        4.90      2.08 o 
  -4   2  16        6.93        6.99      1.39 o 
  -3   2  16       15.34       14.18      1.60 o 
  -2   2  16        1.73        1.55      0.70 o 
  -1   2  16        6.72        6.37      0.80 o 
   0   2  16        6.51        5.28      0.81 o 
   1   2  16        1.35        0.06      0.65 o 
   2   2  16        0.09        0.29      0.65 o 
   3   2  16        0.26        0.91      1.38 o 
   4   2  16        3.05        1.97      0.81 o 
  -5   3  16        0.93        2.93      1.54 o 
  -4   3  16        0.68        1.34      1.15 o 
  -3   3  16        0.01        1.57      1.09 o 
  -2   3  16        3.11        3.97      1.92 o 
  -1   3  16        0.13        0.48      1.16 o 
   0   3  16        8.69       11.79      1.04 o 
   1   3  16        1.71        3.93      0.81 o 
   2   3  16        0.02       -0.36      0.68 o 
   3   3  16        0.38        0.68      0.77 o 
  -5   4  16        3.90        3.63      1.78 o 
  -4   4  16        1.16        0.05      1.10 o 
  -3   4  16        0.12       -0.30      1.39 o 
  -2   4  16        1.40        0.99      1.10 o 
  -1   4  16        8.02        7.92      1.10 o 
   0   4  16        0.33       -0.45      1.17 o 
   1   4  16        0.03        0.67      1.09 o 
   2   4  16        2.91        2.81      0.98 o 
  -3   5  16        1.16        2.66      1.34 o 
  -2   5  16        0.03       -0.92      0.92 o 
  -1   5  16        7.71        7.92      1.24 o 
   0   5  16        0.28       -0.41      0.89 o 
  -2  -5  17        1.11        0.86      1.01 o 
  -1  -5  17        0.07        0.43      0.64 o 
   0  -5  17        2.55        3.32      0.68 o 
   1  -5  17        0.27        0.40      0.58 o 
   2  -5  17        3.64        4.13      1.44 o 
  -3  -4  17        0.39        0.84      1.06 o 
  -2  -4  17        2.20        2.41      0.69 o 
  -1  -4  17        0.32        0.22      0.53 o 
   0  -4  17        2.50        2.38      0.55 o 
   2  -4  17        1.96        2.38      0.58 o 
   3  -4  17        0.98        2.19      1.16 o 
  -4  -3  17        0.00        0.66      1.68 o 
  -3  -3  17        1.78        1.28      1.59 o 
  -2  -3  17        0.10       -0.38      0.53 o 
  -1  -3  17        0.09       -0.44      1.97 o 
   0  -3  17        5.14       10.14      3.06 o 
   3  -3  17        0.59       -0.03      0.54 o 
  -4  -2  17        7.62       10.11      1.55 o 
  -3  -2  17        0.71        1.49      0.90 o 
  -2  -2  17        0.36        0.57      0.52 o 
  -1  -2  17        0.67       -1.97      1.97 o 
   0  -2  17        0.00       -1.09      1.92 o 
   3  -2  17        0.78        0.86      1.25 o 
  -4  -1  17        4.34        5.53      1.33 o 
  -3  -1  17        0.35       -0.82      0.98 o 
  -2  -1  17        3.29        2.49      0.78 o 
  -1  -1  17        4.63        2.90      2.26 o 
   0  -1  17        3.82        5.00      2.48 o 
   3  -1  17        1.34        0.77      0.59 o 
  -4   0  17        4.68        3.39      1.22 o 
  -3   0  17        5.23        3.65      0.91 o 
  -2   0  17        0.13        0.75      0.53 o 
  -1   0  17        2.90        1.97      0.67 o 
   0   0  17        6.08        7.80      2.99 o 
   2   0  17        0.07        0.32      1.12 o 
   3   0  17        0.77        0.44      1.01 o 
  -4   1  17        0.25        1.86      1.13 o 
  -3   1  17        3.13        2.17      1.03 o 
  -2   1  17        3.17        3.29      0.83 o 
  -1   1  17        0.58       -0.10      0.81 o 
   0   1  17        0.04        0.26      0.60 o 
   1   1  17        3.79        2.73      0.67 o 
   2   1  17        4.57        4.01      0.77 o 
  -4   2  17        0.00        0.98      1.31 o 
  -3   2  17        0.10        0.20      1.00 o 
  -2   2  17        0.00        1.85      1.41 o 
  -1   2  17        0.68        1.54      0.68 o 
   0   2  17       11.57       13.13      1.12 o 
   1   2  17        6.23        7.68      1.34 o 
  -3   3  17        0.29        2.30      1.40 o 
  -2   3  17        3.33        1.78      3.18 o 
  -1   3  17        5.70        6.25      1.46 o 
   0   3  17        0.17       -0.48      1.09 o 
                                                 
